# Supplementary material for: Age-associated bidirectional modulation of gene expression in single identified R15 neuron of Aplysia
Source: BMC Genomics. 2013 Dec 14;14:880. doi: 10.1186/1471-2164-14-880 (PMC3909179; doi:10.1186/1471-2164-14-880)
Supplement: Additional file 2 Table S1 — Differentially expressed probe list from the microarray analysis of mature and old single R15 neuron RNA. Table S2. List of annotated Aplysia genes from RNA seq analysis. Table S3. Gene Ontology classification of differentially expressed genes from mature R15 neuron. TableS4. Ingenuity Pathway Analysis (IPA) of differentially expressed genes from mature R15 neuron. Table S5. Primer sequences used for qPCR analysis. [file 1471-2164-14-880-S1.xlsx]

## Sheet: README
# Note
	1. mean intensity signals were used for data analysis
	2. Normalization approach: background correction, replicate averaging and quantile normalization
	3. Technical replicates were correlated well and the averaged approach was applied for technical replicates
	4. The linear models were used for array analysis [Smyth GK et al. Bioinformatics, 2005, 2067-2075].
	5. The linear models were firstly used to assess differential expression, then an empirical Bayes method was used to moderate the statndard errors
# Summary
		Mature vs Old
	logFC >= 1	1045
	logFC <= -1	1118
	p-value <= 0.05	2463
	p-value <= 0.01	793
	FDR <= 0.05	3
	FDR <= 0.01	0
# Sheet
	SampleInfo
	data	entire array
	selected	selected subset (p-value <= 0.05 and |fold change| >= 2
		1083 probes
# Header
	column A	probeset ID
	column B	Gene name
	column C	logFC: log2-transformed fold change, positive: mature up-reguated; negative: mature down-regulated
	column D	fold change, positive: mature up-reguated; negative: mature down-regulated
	column E	p-value
	column F	FDR, False discovery rate, Benjamini and Hochberg approach.
	column G - N	normalized expression value; log2-transformed

## Sheet: SampleInfo
Sample	Array Index	FileName	Cy3	Cy5	Replicate
R15-Old-1	SP10012_1_R15-Old-1	US84103572_252511710012_1_1_R15-Old-1.txt	R15-Old-1	-	1
R15-Old-2	SP10012_2_R15-Old-2	US84103572_252511710012_1_2_R15-Old-2.txt	R15-Old-2	-	2
R15-Old-3	SP10012_3_R15-Old-3	US84103572_252511710012_1_3_R15-Old-3.txt	R15-Old-3	-	3
R15-Mature-2	SP10012_4_R15-Mature-2-Rep1	US84103572_252511710012_1_4_R15-Mature-2-Rep1.txt	R15-Mature-2-Rep1	-	2
R15-Mature-1	SP10013_1_R15-Mature-1	US84103572_252511710013_1_1_R15-Mature-1.txt	R15-Mature-1	-	1
R15-Mature-2	SP10013_2_R15-Mature-2	US84103572_252511710013_1_2_R15-Mature-2.txt	R15-Mature-2	-	2
R15-Mature-3	SP10013_3_R15-Mature-3	US84103572_252511710013_1_3_R15-Mature-3.txt	R15-Mature-3	-	3
R15-Old-3	SP10013_4_R15-Old-3-Rep1	US84103572_252511710013_1_4_R15-Old-3-Rep1.txt	R15-Old-3-Rep1	-	3

## Sheet: data
probeset	GeneName	logFC	Fold change	p-value	FDR	SP10012_1_R15-Old-1	SP10012_2_R15-Old-2	SP10012_3_R15-Old-3	SP10013_4_R15-Old-3-Rep1	SP10013_1_R15-Mature-1	SP10013_2_R15-Mature-2	SP10012_4_R15-Mature-2-Rep1	SP10013_3_R15-Mature-3
CUST_1_PI418051350	contig00001	0.445764	1.36203	0.656437	0.920349	10.8539	8.49967	7.48794	7.5435	10.2984	9.05926	8.662	9.04754
CUST_10_PI418051350	contig00016	0.578258	1.49305	0.48543	0.85857	12.4291	10.349	9.42783	9.61637	10.9759	11.4992	11.6964	11.4612
CUST_100_PI418051350	contig00155	-0.122712	-1.08878	0.555849	0.887403	15.189	14.8787	15.5256	15.4407	15.2525	14.9793	15.0638	14.9087
CUST_1000_PI418051350	contig01609	-0.0842533	-1.06014	0.875266	0.976553	8.88765	7.5308	7.38359	7.6093	7.68801	7.36907	7.41087	8.58415
CUST_1001_PI418051350	contig01613	0.308963	1.23882	0.0965738	0.582602	8.88448	8.84686	8.403	8.53573	9.10366	9.16602	9.03731	8.92227
CUST_1002_PI418051350	contig01620	0.371491	1.29369	0.693981	0.929035	12.5957	11.6535	12.5645	12.6388	11.5308	11.931	11.7327	14.6026
CUST_1003_PI418051350	contig01621	0.876154	1.83548	0.425272	0.8354	7.50105	9.33848	7.22411	7.36084	7.40998	8.75014	8.49144	10.7297
CUST_1004_PI418051350	contig01622	-0.841909	-1.79242	0.0691553	0.52586	14.5737	14.4855	14.7413	14.9688	14.5932	13.2559	13.3887	13.4731
CUST_1005_PI418051350	contig01623	1.05955	2.08428	0.347174	0.797941	15.5975	12.6559	15.0008	14.8959	14.2314	15.1126	15.3953	16.8951
CUST_1006_PI418051350	contig01624	0.0289244	1.02025	0.774322	0.952829	6.57146	6.60816	6.53651	6.61325	6.52681	6.59485	6.69294	6.67056
CUST_1007_PI418051350	contig01625	0.796223	1.73655	0.605003	0.902831	10.8251	9.97447	12.4108	12.5563	11.0159	10.0822	9.60747	14.811
CUST_1008_PI418051350	contig01627	-0.0206222	-1.0144	0.905631	0.982196	7.67175	7.14779	7.22441	7.36255	7.42981	7.3548	7.34825	7.26982
CUST_1009_PI418051350	contig01628	0.00744867	1.00518	0.969457	0.993609	7.17602	7.23639	7.58821	7.58839	7.13514	7.56195	7.64804	7.28292
CUST_101_PI418051350	contig00158	-0.203893	-1.1518	0.660709	0.920731	12.8681	12.8806	11.3094	11.5041	12.3061	11.9305	12.1036	12.2207
CUST_1010_PI418051350	contig01629	-0.224107	-1.16805	0.146948	0.651608	7.85595	7.71911	7.47015	7.5119	7.40893	7.2727	7.60317	7.54691
CUST_1011_PI418051350	contig01631	0.0264362	1.01849	0.846023	0.970921	7.165	7.11154	7.0749	7.24166	7.38148	7.12356	6.90367	7.11903
CUST_1012_PI418051350	contig01633	-1.22931	-2.34454	0.00286264	0.211529	13.463	13.2379	13.0672	12.8009	12.1484	11.3665	11.7952	12.2177
CUST_1013_PI418051350	contig01636	-0.169911	-1.12499	0.190355	0.697203	6.92185	6.95096	6.88065	7.06875	6.71397	6.71154	6.65226	6.94192
CUST_1014_PI418051350	contig01640	-0.0777792	-1.05539	0.523876	0.874628	7.16482	7.02598	6.86125	6.91489	6.9572	6.84793	6.94384	6.99244
CUST_1015_PI418051350	contig01641	-0.0016327	-1.00113	0.985978	0.997479	6.77574	6.73094	6.76369	6.75756	6.73172	6.72915	6.81367	6.75929
CUST_1016_PI418051350	contig01642	2.55744	5.88663	0.0296343	0.408446	6.6316	7.18923	6.97919	6.97821	11.0261	9.76731	9.80764	7.65824
CUST_1017_PI418051350	contig01643	0.0474171	1.03341	0.815871	0.963575	7.12558	6.89585	6.89873	6.88446	6.81988	6.8446	6.85347	7.38637
CUST_1018_PI418051350	contig01645	-0.228516	-1.17163	0.127229	0.627145	17.2358	17.2591	17.3715	17.2305	16.8861	16.8716	17.1042	17.2364
CUST_1019_PI418051350	contig01646	-0.0632959	-1.04485	0.684406	0.927409	6.66825	7.0133	6.85047	6.67856	6.60451	6.57809	7.25597	6.73464
CUST_102_PI418051350	contig00159	0.18612	1.1377	0.394866	0.8243	17.2189	16.9681	16.6886	16.745	17.1909	16.9908	16.7618	17.395
CUST_1020_PI418051350	contig01647	0.0926549	1.06633	0.691965	0.927887	7.0392	6.69171	6.60207	6.53755	6.78308	6.59574	6.56171	7.21688
CUST_1021_PI418051350	contig01648	0.146882	1.10717	0.362269	0.80648	6.64655	6.60408	6.58803	6.63455	6.61374	6.52832	6.76971	7.03982
CUST_1022_PI418051350	contig01651	0.959826	1.94507	0.0222971	0.372625	12.8386	12.5879	12.6321	12.7854	13.6852	13.1202	13.0841	14.2273
CUST_1023_PI418051350	contig01655	-0.479218	-1.39399	0.0781043	0.54798	9.67441	9.86271	9.83004	9.84684	9.60313	8.80217	8.93419	9.4666
CUST_1024_PI418051350	contig01656	0.0409747	1.02881	0.919046	0.984721	12.7144	13.192	13.5991	14.0633	12.7134	13.4203	13.7029	13.5855
CUST_1025_PI418051350	contig01658	0.0803239	1.05726	0.779716	0.954705	7.85775	6.8836	7.119	7.25521	7.26489	7.50796	7.22572	7.5377
CUST_1026_PI418051350	contig01659	-0.195412	-1.14505	0.27674	0.759596	6.67933	6.97947	6.87492	7.34076	6.80071	6.84633	6.82378	6.54464
CUST_1027_PI418051350	contig01665	-0.166721	-1.1225	0.675877	0.925682	11.7222	10.6604	10.8749	10.9554	10.3815	11.2883	11.2436	11.1502
CUST_1028_PI418051350	contig01666	-0.0951638	-1.06819	0.739187	0.943347	6.95051	7.84578	6.9843	7.04727	7.06617	7.2339	7.37641	7.15526
CUST_1029_PI418051350	contig01667	1.47342	2.77679	0.276421	0.759596	16.3056	15.3688	12.5814	12.6952	14.5153	17.1276	16.9778	17.1649
CUST_103_PI418051350	contig00160	0.273102	1.2084	0.21641	0.719422	7.15358	6.78623	6.72398	6.91644	7.432	6.92444	6.83711	7.26656
CUST_1030_PI418051350	contig01668	0.114046	1.08226	0.26408	0.751805	18.1158	18.129	18.1203	18.1041	18.269	18.2761	18.2399	18.1721
CUST_1031_PI418051350	contig01670	1.01828	2.0255	0.352371	0.801241	9.38896	8.43581	7.9247	7.23517	8.05342	9.14006	8.73224	11.47
CUST_1032_PI418051350	contig01671	-0.218779	-1.16375	0.436706	0.84003	7.8535	6.99467	7.18302	7.20899	7.0902	7.27323	7.41161	6.95522
CUST_1033_PI418051350	contig01673	0.214865	1.1606	0.156907	0.66385	7.40062	7.39035	7.35859	7.56329	7.83697	7.52946	7.39362	7.59799
CUST_1034_PI418051350	contig01674	-0.257552	-1.19545	0.115245	0.612409	7.8417	7.56223	7.69781	7.68959	7.39999	7.62143	7.61122	7.30866
CUST_1035_PI418051350	contig01676	0.48693	1.40146	0.230355	0.728654	8.05298	7.14537	6.7913	6.75728	7.96823	7.54596	7.5433	7.92056
CUST_1036_PI418051350	contig01677	-0.0240676	-1.01682	0.838523	0.969395	6.93229	6.93215	7.18994	7.06564	6.9826	7.13419	6.97383	6.88342
CUST_1037_PI418051350	contig01678	-1.75589	-3.37735	0.0344286	0.429976	11.9149	12.5992	12.0785	13.0304	10.872	9.32014	9.31612	11.6108
CUST_1038_PI418051350	contig01680	0.444753	1.36108	0.481102	0.856865	10.5594	9.10042	9.61393	9.74418	10.1123	9.23719	9.53502	11.1747
CUST_1039_PI418051350	contig01681	0.520415	1.43437	0.0184389	0.350205	14.2158	14.517	14.2133	14.0124	14.9516	14.835	14.477	14.7993
CUST_104_PI418051350	contig00161	-0.042626	-1.02999	0.844774	0.97087	17.4309	17.063	17.1261	17.1623	17.1793	16.9821	16.7038	17.488
CUST_1040_PI418051350	contig01683	-0.52854	-1.44247	0.0331402	0.424984	15.9811	15.7009	15.5167	15.6277	15.2643	15.4226	15.4781	14.954
CUST_1041_PI418051350	contig01685	0.628173	1.54561	0.143376	0.647147	7.00821	6.50178	6.61982	6.82342	6.6052	7.96729	7.50836	7.77311
CUST_1042_PI418051350	contig01686	-0.660923	-1.58109	0.0193038	0.354744	17.4998	17.5122	17.5333	17.1567	16.8098	16.8794	17.3776	16.4359
CUST_1043_PI418051350	contig01687	-0.489994	-1.40444	0.0515914	0.481147	8.21881	7.67047	8.40065	8.03199	7.65939	7.46799	7.74213	7.37116
CUST_1044_PI418051350	contig01690	-0.0603946	-1.04275	0.585601	0.895921	18.1037	18.0469	18.2046	18.1152	17.9729	18.0338	17.9682	18.1555
CUST_1045_PI418051350	contig01691	-0.447947	-1.3641	0.47115	0.853907	15.2248	14.1775	15.9251	15.7818	15.5114	13.9088	14.2548	14.3186
CUST_1046_PI418051350	contig01692	0.221644	1.16606	0.793105	0.958453	7.58168	8.99789	8.60499	8.90983	7.60365	7.9513	8.32179	10.2617
CUST_1047_PI418051350	contig01693	-0.168165	-1.12363	0.669759	0.922965	7.10513	8.43163	7.43299	7.37259	7.30057	7.68566	7.71079	7.43626
CUST_1048_PI418051350	contig01694	-0.225232	-1.16896	0.892737	0.979085	13.1298	12.4972	13.8408	14.0641	15.1289	14.2584	14.4463	9.42255
CUST_1049_PI418051350	contig01699	1.15248	2.22296	0.195628	0.701969	7.67655	7.5047	7.62077	7.9217	7.02267	9.93052	9.45208	9.69597
CUST_105_PI418051350	contig00162	-0.905581	-1.8733	0.0764737	0.544098	7.98003	7.66584	9.0787	9.08455	7.3882	7.44463	7.79959	7.00044
CUST_1050_PI418051350	contig01700	-0.149276	-1.10901	0.298293	0.771158	16.6714	16.6422	16.3945	16.3527	16.2997	16.4748	16.4688	16.4679
CUST_1051_PI418051350	contig01701	2.88473	7.38565	0.196431	0.702655	8.21763	8.0222	8.24978	7.96233	9.81285	7.80977	7.84838	15.3581
CUST_1052_PI418051350	contig01702	0.260871	1.1982	0.637317	0.914511	12.3007	11.3808	12.4934	12.7731	13.1673	11.6629	11.4752	12.361
CUST_1053_PI418051350	contig01705	0.628156	1.54559	0.276788	0.759596	8.39238	7.60197	7.55231	7.52996	8.51808	7.57934	7.5139	9.35525
CUST_1054_PI418051350	contig01707	-0.472709	-1.38771	0.686266	0.927586	7.12099	10.1401	10.0412	10.2923	8.99388	6.88605	7.49875	9.82345
CUST_1055_PI418051350	contig01708	-2.58399	-5.99595	0.347567	0.798102	16.9252	15.9691	16.599	16.5717	16.7195	16.8204	16.9017	8.14731
CUST_1056_PI418051350	contig01709	-0.0465514	-1.03279	0.966228	0.993027	9.26645	13.0446	10.9497	10.5807	10.0036	11.2797	11.2633	11.6615
CUST_1057_PI418051350	contig01712	0.228792	1.17185	0.114705	0.610767	6.59679	6.56987	6.54864	6.54293	6.84774	6.61497	6.61308	6.93706
CUST_1058_PI418051350	contig01714	-0.226809	-1.17024	0.425681	0.8354	15.1263	14.8637	15.3872	15.4513	14.8791	14.4455	14.5839	15.335
CUST_1059_PI418051350	contig01715	-0.369948	-1.29231	0.179696	0.689118	16.7381	16.8143	16.6714	16.8101	16.7049	16.5958	16.5894	15.8858
CUST_106_PI418051350	contig00163	-0.470005	-1.38511	0.248507	0.740619	16.3737	16.3669	16.3488	16.388	16.2881	16.2012	16.4471	15.0868
CUST_1060_PI418051350	contig01716	2.00608	4.01689	0.168847	0.67788	8.24732	8.39711	9.3592	9.31934	9.08957	9.51389	9.34556	13.4826
CUST_1061_PI418051350	contig01718	-0.554533	-1.46869	0.104863	0.59703	15.6303	15.6915	15.8081	15.7289	14.5288	15.4288	15.3255	15.5208
CUST_1062_PI418051350	contig01719	-0.573922	-1.48856	0.113376	0.608622	13.9326	13.822	14.6853	14.7483	13.8671	13.3988	13.8773	13.2445
CUST_1063_PI418051350	contig01720	0.455312	1.37108	0.0943245	0.579625	12.2945	12.6266	12.9209	12.7983	13.1118	13.3291	13.2941	12.7232
CUST_1064_PI418051350	contig01722	0.950114	1.93203	0.0811005	0.554702	7.1235	6.65733	6.90639	6.82002	7.69763	7.1346	7.00818	8.72535
CUST_1065_PI418051350	contig01724	0.384836	1.30571	0.228116	0.727775	6.64097	6.63016	6.63362	6.66502	6.7113	6.7667	6.66952	7.64555
CUST_1066_PI418051350	contig01725	0.136596	1.09931	0.888252	0.977377	11.0866	8.56726	7.43097	8.55644	9.70639	8.73826	8.06007	9.95183
CUST_1067_PI418051350	contig01726	1.13698	2.1992	0.280523	0.761665	9.16209	8.17192	8.32835	8.06566	7.75418	9.66058	10.0471	11.3339
CUST_1068_PI418051350	contig01727	-0.00264662	-1.00184	0.993279	0.998436	6.76114	7.64592	7.09834	7.07394	7.00716	7.70224	7.44133	6.90631
CUST_1069_PI418051350	contig01728	-0.507868	-1.42195	0.401816	0.82671	9.08083	8.36979	7.48143	7.36058	6.95996	8.24371	8.36244	8.08498
CUST_107_PI418051350	contig00165	-0.108735	-1.07828	0.780045	0.954791	8.72424	7.70158	7.42364	7.91904	7.81487	7.81038	7.37337	8.36422
CUST_1070_PI418051350	contig01729	-0.319624	-1.248	0.0193282	0.354785	17.4648	17.397	17.2965	17.3387	17.0765	16.9904	17.0797	17.1089
CUST_1071_PI418051350	contig01730	-0.0362444	-1.02544	0.902556	0.981603	11.1019	11.4965	11.0131	11.2127	11.4007	10.6924	10.5981	11.5567
CUST_1072_PI418051350	contig01732	0.0758926	1.05401	0.500507	0.864064	6.54505	6.4405	6.48045	6.48005	6.52633	6.4929	6.47674	6.68233
CUST_1073_PI418051350	contig01734	-0.0976932	-1.07006	0.680909	0.927156	16.5899	16.557	16.468	16.5258	16.6605	16.0269	15.9254	16.7141
CUST_1074_PI418051350	contig01739	-2.02336	-4.06529	0.418941	0.832646	14.8136	15.7866	16.3783	16.4002	16.3462	16.1559	16.2117	8.38925
CUST_1075_PI418051350	contig01740	0.156604	1.11466	0.231531	0.72924	7.47509	7.48381	7.38965	7.48522	7.79587	7.48516	7.57273	7.54133
CUST_1076_PI418051350	contig01741	-0.0751951	-1.0535	0.48983	0.860295	6.59356	6.57994	6.84814	6.60845	6.53165	6.69895	6.56152	6.51433
CUST_1077_PI418051350	contig01742	0.035817	1.02514	0.891996	0.978893	13.191	13.729	12.7938	13.1415	13.6295	13.3125	13.1578	13.1305
CUST_1078_PI418051350	contig01744	-0.358618	-1.2822	0.325897	0.78742	7.75575	6.9662	8.07701	8.32032	7.2686	7.34277	6.95747	7.42604
CUST_1079_PI418051350	contig01745	-0.919727	-1.89176	0.022598	0.373077	10.6924	10.9381	10.2845	10.0901	9.41497	10.2392	10.0474	9.50037
CUST_108_PI418051350	contig00166	-0.0389704	-1.02738	0.909432	0.983043	7.46433	7.17598	7.76263	7.70854	7.1067	7.00746	7.15578	8.07065
CUST_1080_PI418051350	contig01747	0.150511	1.10996	0.601555	0.901076	7.35417	6.92779	6.9631	6.92609	6.88731	7.25406	6.84555	7.74097
CUST_1081_PI418051350	contig01748	1.32789	2.51036	0.412194	0.830103	9.05792	7.73955	7.18131	7.29066	8.41354	6.9218	7.25763	12.5139
CUST_1082_PI418051350	contig01750	0.0379167	1.02663	0.901778	0.981603	8.6012	9.0651	9.14455	9.38213	9.19322	8.46397	8.55377	9.3413
CUST_1083_PI418051350	contig01753	0.693852	1.6176	0.177645	0.686916	9.68541	10.1278	9.52241	9.31652	10.2743	9.82209	9.64324	11.3072
CUST_1084_PI418051350	contig01755	-2.33954	-5.06141	0.00856536	0.285661	16.5893	16.2362	16.0426	15.9719	13.3176	13.2656	13.3069	15.2104
CUST_1085_PI418051350	contig01756	0.825926	1.77267	0.366679	0.808133	10.8098	10.3045	8.47946	8.72826	9.42861	11.6185	11.9582	10.9789
CUST_1086_PI418051350	contig01758	0.0897152	1.06416	0.634274	0.91353	9.93404	9.5773	9.89894	9.77661	10.071	9.34695	9.83957	9.95399
CUST_1087_PI418051350	contig01760	1.17718	2.26135	0.0667103	0.520169	10.9047	10.8291	10.2105	10.5485	11.4916	11.277	11.061	12.9843
CUST_1088_PI418051350	contig01761	-0.163341	-1.11988	0.498974	0.863117	7.42927	7.40011	7.06809	7.18269	6.90595	6.89517	7.03829	7.59208
CUST_1089_PI418051350	contig01762	2.22714	4.68206	0.142919	0.646985	10.6693	8.8056	7.6106	7.99057	10.4457	9.7432	9.76726	13.756
CUST_109_PI418051350	contig00167	-0.0175011	-1.0122	0.951556	0.991421	16.7198	16.5732	15.9668	15.9314	16.0448	16.5546	16.3777	16.6786
CUST_1090_PI418051350	contig01763	-0.120493	-1.08711	0.515482	0.869505	7.75258	7.22754	7.31899	7.40075	7.19473	7.44577	7.42087	7.35046
CUST_1091_PI418051350	contig01764	-0.423985	-1.34163	0.799434	0.959503	11.8682	7.61863	10.8301	10.6229	9.07556	7.66787	7.74315	12.1603
CUST_1092_PI418051350	contig01765	0.102247	1.07344	0.942081	0.989017	11.974	11.6134	12.4513	12.9242	14.1915	13.3685	12.9644	9.22391
CUST_1093_PI418051350	contig01766	-0.605376	-1.52138	0.0260396	0.39265	14.5238	14.5709	15.0741	14.9697	13.9102	13.831	14.2502	14.3496
CUST_1094_PI418051350	contig01767	0.316198	1.24504	0.363854	0.807488	9.20244	9.25227	9.62814	9.71938	10.1072	9.06324	9.06015	9.90816
CUST_1095_PI418051350	contig01768	-0.220916	-1.16547	0.451617	0.845277	7.24903	7.48186	8.0761	7.70511	7.45453	7.52327	7.74616	6.86951
CUST_1096_PI418051350	contig01769	-0.0817278	-1.05828	0.471965	0.854482	7.38802	7.21428	7.19667	7.1898	7.15233	7.26244	7.22386	7.15488
CUST_1097_PI418051350	contig01770	1.33257	2.51852	0.000695288	0.172619	12.6188	13.0493	12.5022	12.5251	14.0543	13.8835	13.8778	14.2445
CUST_1098_PI418051350	contig01771	-0.200744	-1.14929	0.213272	0.715688	7.25102	7.61468	7.18228	7.26572	7.2211	7.07487	7.18942	7.13422
CUST_1099_PI418051350	contig01774	0.137505	1.1	0.516879	0.870682	14.0425	13.9011	13.9032	13.8716	14.2886	14.1202	14.4242	13.6827
CUST_11_PI418051350	contig00018	0.970054	1.95891	0.387763	0.820071	8.16564	6.8893	6.93661	6.81762	6.79787	7.71142	7.48492	10.4462
CUST_110_PI418051350	contig00168	-1.91175	-3.76265	0.0378914	0.440844	13.7014	12.982	13.7231	13.8437	11.4247	10.373	10.3291	12.9559
CUST_1100_PI418051350	contig01775	-0.103262	-1.0742	0.364721	0.807727	6.73025	6.94324	6.81909	6.73086	6.70444	6.81107	6.65695	6.70023
CUST_1101_PI418051350	contig01776	-0.264507	-1.20123	0.474224	0.854652	10.6692	11.0931	11.55	11.5093	10.4117	10.7315	10.6524	11.3949
CUST_1102_PI418051350	contig01780	1.31829	2.4937	0.164448	0.673389	12.9627	11.2558	10.6725	10.8216	12.6337	12.0752	12.0094	14.2444
CUST_1103_PI418051350	contig01783	-0.0754526	-1.05369	0.849842	0.971922	10.5876	9.61485	9.57074	9.44221	9.43739	9.74039	9.74918	10.3004
CUST_1104_PI418051350	contig01785	-0.198109	-1.14719	0.519334	0.872417	7.84324	7.61438	7.745	7.52321	7.14221	8.25234	7.9696	7.24421
CUST_1105_PI418051350	contig01786	0.322805	1.25076	0.644591	0.916799	8.50614	7.20586	6.85886	6.76485	6.80772	7.96981	7.95702	8.72114
CUST_1106_PI418051350	contig01787	-1.27251	-2.41581	0.189032	0.695908	15.5179	12.4632	12.8729	12.9242	12.3794	11.7083	12.3568	12.6502
CUST_1107_PI418051350	contig01789	-3.53673	-11.6054	0.153411	0.659213	14.4516	12.4323	15.6729	15.7585	10.3231	6.948	6.92007	14.7323
CUST_1108_PI418051350	contig01790	-0.0210636	-1.01471	0.979876	0.996463	15.2167	15.2461	14.7525	14.6471	15.8413	16.0924	15.9401	13.2419
CUST_1109_PI418051350	contig01791	-0.512205	-1.42623	0.0541621	0.487829	13.1718	13.2142	13.1397	12.9524	12.5869	12.1163	12.4612	13.0197
CUST_111_PI418051350	contig00169	1.33191	2.51735	0.269309	0.75554	11.3604	8.59699	8.68951	8.68717	11.7326	8.80914	9.54765	11.7305
CUST_1110_PI418051350	contig01793	1.34655	2.54303	0.0646435	0.516047	7.15318	6.73252	6.88704	6.87261	8.5356	6.93093	7.13478	9.23673
CUST_1111_PI418051350	contig01794	-0.561999	-1.47631	0.567663	0.891122	16.723	16.7989	17.0542	17.0496	17.4923	17.324	17.0867	14.1902
CUST_1112_PI418051350	contig01795	-0.414814	-1.33313	0.234219	0.732513	15.5682	15.3198	15.6726	15.6841	14.9872	15.7019	15.7417	14.6129
CUST_1113_PI418051350	contig01797	1.44138	2.7158	0.151033	0.656528	9.44625	7.4195	7.71457	7.87183	8.84652	8.68262	9.20305	11.1937
CUST_1114_PI418051350	contig01801	0.784295	1.72225	0.365955	0.807862	7.794	7.41407	6.87253	7.01326	6.55938	8.3008	8.4317	9.57822
CUST_1115_PI418051350	contig01802	0.181173	1.13381	0.420971	0.833665	16.9534	17.0301	16.4943	16.404	17.001	16.6884	16.8742	17.194
CUST_1116_PI418051350	contig01803	0.100541	1.07218	0.924003	0.985852	10.4425	9.14076	8.50791	8.57191	7.92342	9.04558	9.21105	11.373
CUST_1117_PI418051350	contig01804	0.596537	1.51208	0.484263	0.858167	13.8544	13.845	14.2669	14.0944	15.3067	12.6641	12.8488	15.6064
CUST_1118_PI418051350	contig01805	0.0573149	1.04053	0.741754	0.944186	7.06564	6.74527	7.04834	6.66035	6.74527	6.86816	6.92853	7.19358
CUST_1119_PI418051350	contig01807	-0.0933175	-1.06682	0.416593	0.832409	6.84668	6.75509	6.66214	6.58307	6.68163	6.61856	6.58451	6.66125
CUST_112_PI418051350	contig00170	-0.189045	-1.14001	0.372409	0.811816	17.6838	17.7125	17.4187	17.4919	17.6567	17.5963	17.5263	17.0664
CUST_1120_PI418051350	contig01808	1.40097	2.64079	0.0312025	0.414176	10.6117	10.3623	9.1513	9.0648	11.8644	10.9974	10.7661	11.5389
CUST_1121_PI418051350	contig01809	0.356982	1.28074	0.473797	0.854652	13.3601	12.495	13.5336	13.8152	14.1989	12.9839	12.7172	13.5509
CUST_1122_PI418051350	contig01810	-1.16429	-2.24123	0.0182763	0.349003	10.57	10.2732	9.73882	9.75645	8.74052	9.74894	9.53068	8.7176
CUST_1123_PI418051350	contig01814	-0.218853	-1.16381	0.340536	0.793918	8.02879	7.434	7.54193	7.38367	7.22148	7.26776	7.85605	7.48565
CUST_1124_PI418051350	contig01815	-0.0647996	-1.04594	0.837755	0.969239	13.9901	13.5857	14.5564	14.4647	13.9671	14.4277	14.1833	13.6194
CUST_1125_PI418051350	contig01816	0.0948026	1.06792	0.532495	0.877319	6.69546	6.70667	6.96293	6.81311	6.63673	7.16498	6.68865	7.01101
CUST_1126_PI418051350	contig01817	2.63614	6.21666	0.0270836	0.396528	11.8969	9.98395	9.63507	9.88089	11.9044	13.1217	13.2459	14.459
CUST_1127_PI418051350	contig01823	1.71288	3.27815	0.269298	0.75554	8.64668	7.31729	7.70466	7.52848	6.98431	9.22883	9.55575	12.3426
CUST_1128_PI418051350	contig01824	0.326767	1.2542	0.316543	0.782729	12.5721	12.7324	13.1047	13.1046	13.6827	13.188	12.7652	12.7301
CUST_1129_PI418051350	contig01825	-0.145355	-1.106	0.743961	0.945243	7.96697	7.26956	6.7321	6.82068	6.70812	7.38333	6.7126	7.82077
CUST_113_PI418051350	contig00171	-0.277812	-1.21236	0.374382	0.812644	15.9245	15.6614	16.5558	16.5739	16.097	15.4335	15.6752	15.666
CUST_1130_PI418051350	contig01826	-0.379945	-1.30129	0.132994	0.635554	7.95687	7.36498	7.64531	7.71636	7.00862	7.27099	7.41319	7.51214
CUST_1131_PI418051350	contig01827	-0.51569	-1.42968	0.485181	0.858509	10.3845	10.7315	10.3631	10.3616	10.0068	11.2482	11.3724	8.61419
CUST_1132_PI418051350	contig01828	0.469213	1.38435	0.132162	0.634778	14.0956	13.2375	13.3581	13.3647	13.9996	13.7385	14.0043	14.2312
CUST_1133_PI418051350	contig01831	0.443419	1.35982	0.173474	0.681774	8.97237	8.62141	9.44061	9.19923	9.47549	8.91135	9.04872	9.78843
CUST_1134_PI418051350	contig01832	0.039217	1.02756	0.959045	0.992067	9.66564	7.88188	7.24474	7.14827	8.78429	7.38394	7.63013	8.57035
CUST_1135_PI418051350	contig01833	-0.0318895	-1.02235	0.757574	0.947624	6.73094	6.64575	6.60941	6.67054	6.71302	6.59696	6.53499	6.642
CUST_1136_PI418051350	contig01834	0.0450569	1.03172	0.921865	0.985546	11.1354	11.9884	12.2616	11.9362	12.1873	11.9634	12.3705	11.0036
CUST_1137_PI418051350	contig01835	0.307382	1.23746	0.185624	0.693163	16.5056	16.7009	16.9613	16.9398	17.1728	17.1583	17.2671	16.6937
CUST_1138_PI418051350	contig01836	-0.132476	-1.09617	0.37631	0.81391	17.7585	17.6851	17.709	17.7573	17.7221	17.8248	17.5845	17.3526
CUST_1139_PI418051350	contig01837	0.00855339	1.00595	0.939989	0.988959	6.86593	6.92774	6.70599	6.73947	6.87427	6.83718	6.69085	6.90378
CUST_114_PI418051350	contig00172	0.616681	1.53334	0.0960711	0.581979	14.9205	14.6112	14.3476	14.4842	15.829	15.3597	15.0099	14.7839
CUST_1140_PI418051350	contig01839	-0.0911194	-1.0652	0.394092	0.824271	6.82811	6.77008	6.69935	6.62097	6.63133	6.7259	6.60044	6.6905
CUST_1141_PI418051350	contig01841	0.138428	1.10071	0.670469	0.92324	8.21421	7.54506	8.67474	8.54518	8.34506	7.95034	8.02902	8.44978
CUST_1142_PI418051350	contig01842	0.182396	1.13477	0.738764	0.943181	14.3359	13.4758	12.7405	12.6028	12.9902	14.1057	13.9035	14.0358
CUST_1143_PI418051350	contig01843	0.00434789	1.00302	0.988454	0.997988	15.3276	14.4811	15.4702	15.4326	15.244	15.0429	15.0708	14.9723
CUST_1144_PI418051350	contig01844	-0.0165241	-1.01152	0.922485	0.985585	14.6792	14.8303	14.6601	14.9786	14.9588	14.9278	14.7804	14.4663
CUST_1145_PI418051350	contig01845	0.0118379	1.00824	0.939349	0.988791	7.10468	7.09331	7.14259	7.08666	6.93978	7.01347	7.02509	7.38907
CUST_1146_PI418051350	contig01846	-0.0428002	-1.03011	0.678018	0.926514	6.8444	6.81203	6.86246	6.84528	6.70928	6.7934	6.96114	6.79534
CUST_1147_PI418051350	contig01847	-0.268697	-1.20472	0.109428	0.602347	7.20324	7.06168	6.7754	6.81454	6.71217	6.63323	7.03041	6.70982
CUST_1148_PI418051350	contig01848	2.24489	4.74	0.159781	0.668117	12.7225	11.587	11.5594	11.5723	12.7452	12.5921	12.5857	17.2758
CUST_1149_PI418051350	contig01849	1.0159	2.02216	0.0217563	0.367715	14.2714	14.2538	14.5077	14.1922	14.7029	15.3029	15.3047	15.9161
CUST_115_PI418051350	contig00174	0.0660121	1.04682	0.842122	0.970393	8.42176	8.37105	8.98702	9.20106	8.50935	8.35649	8.37249	9.21104
CUST_1150_PI418051350	contig01850	0.47445	1.38939	0.535979	0.878483	10.1437	11.0705	9.65094	9.56228	10.9496	11.8688	11.8332	9.4437
CUST_1151_PI418051350	contig01851	-0.397517	-1.31724	0.644998	0.916799	9.63784	7.91313	7.34321	7.27732	7.08159	7.55704	7.38856	9.1143
CUST_1152_PI418051350	contig01854	0.404205	1.32336	0.312743	0.780507	6.95938	7.22181	6.82679	6.80683	7.11885	7.03289	6.80629	8.17217
CUST_1153_PI418051350	contig01856	0.402408	1.32171	0.627481	0.910046	10.0641	9.78121	9.67077	9.74705	9.78841	9.26293	8.73251	11.9753
CUST_1154_PI418051350	contig01858	0.300899	1.23191	0.600049	0.900719	8.2877	8.10309	8.61974	8.66388	8.11487	7.92897	8.04768	9.8321
CUST_1155_PI418051350	contig01860	-0.0380785	-1.02675	0.809433	0.961661	16.5402	16.572	16.6659	16.7959	16.6136	16.8268	16.728	16.3379
CUST_1156_PI418051350	contig01861	0.0926971	1.06636	0.569384	0.891823	7.16656	7.21253	7.07288	7.25178	7.25834	7.55232	7.50723	7.0314
CUST_1157_PI418051350	contig01863	0.173793	1.12802	0.610931	0.905003	7.73143	7.20753	7.27345	7.30185	7.28827	7.2652	7.2172	8.21851
CUST_1158_PI418051350	contig01865	0.831364	1.77937	0.319873	0.78498	6.71129	6.6784	6.60632	6.598	6.64858	6.63536	6.57427	9.23254
CUST_1159_PI418051350	contig01869	0.76611	1.70068	0.0600698	0.50529	12.4253	12.0332	12.0671	12.092	12.932	12.4244	12.3174	13.5334
CUST_116_PI418051350	contig00175	0.393783	1.31383	0.322298	0.786691	13.4489	13.8569	13.0783	13.0247	14.2637	13.2193	13.1661	14.0823
CUST_1160_PI418051350	contig01871	-0.00348457	-1.00242	0.997833	0.999712	12.0405	12.3514	8.77566	8.92702	9.67026	10.919	10.9375	12.6343
CUST_1161_PI418051350	contig01872	0.372509	1.2946	0.317765	0.783961	7.01379	6.92733	6.95092	7.115	6.98967	7.01389	6.9599	8.11505
CUST_1162_PI418051350	contig01873	1.02359	2.03296	0.0281408	0.402626	14.7376	14.0736	14.2064	14.4158	15.2643	14.8797	14.9325	16.0226
CUST_1163_PI418051350	contig01876	0.110793	1.07982	0.715445	0.935865	8.40571	8.87372	8.86833	9.01429	9.30798	8.37158	8.38502	8.86683
CUST_1164_PI418051350	contig01878	-0.201807	-1.15014	0.314071	0.781432	15.8698	15.7895	15.3093	15.3359	15.3955	15.4256	15.3454	15.5955
CUST_1165_PI418051350	contig01881	0.405532	1.32458	0.255179	0.745852	13.0365	12.3028	12.2685	12.1256	12.8385	13.3201	13.3953	12.5567
CUST_1166_PI418051350	contig01883	0.160252	1.11748	0.819392	0.964371	10.3587	10.8155	10.2871	10.5331	11.0697	9.29482	9.18483	11.7555
CUST_1167_PI418051350	contig01885	-0.179695	-1.13264	0.729542	0.940025	8.04097	7.4355	6.9969	7.02929	8.26493	6.74694	6.97009	6.82703
CUST_1168_PI418051350	contig01888	0.0175706	1.01225	0.86596	0.97524	6.81223	6.72586	6.71351	6.68007	6.82513	6.70651	6.65984	6.77928
CUST_1169_PI418051350	contig01890	0.482664	1.39732	0.451209	0.845195	13.3691	14.09	14.5597	14.7185	15.0655	15.0463	15.1632	13.3759
CUST_117_PI418051350	contig00176	-0.51245	-1.42647	0.646736	0.917339	11.982	9.0467	8.90724	8.58208	10.6374	8.45737	8.50247	9.11862
CUST_1170_PI418051350	contig01891	0.570503	1.48504	0.126129	0.626119	13.1779	12.71	12.6309	12.634	12.9782	13.2257	13.2834	13.999
CUST_1171_PI418051350	contig01892	0.713935	1.64027	0.564915	0.889348	13.1569	10.4764	9.55006	9.23806	12.9713	10.1124	10.721	11.7812
CUST_1172_PI418051350	contig01894	-0.512292	-1.42631	0.291617	0.767272	8.35919	7.26519	7.70906	7.35131	6.86538	8.23636	7.65281	6.80772
CUST_1173_PI418051350	contig01896	0.0397052	1.0279	0.82946	0.967463	9.03164	8.93715	9.17794	9.18166	9.16167	9.03211	9.61714	8.78141
CUST_1174_PI418051350	contig01897	-0.985416	-1.97988	0.0289892	0.406175	14.8627	14.7124	14.5099	14.5985	13.9757	13.9505	14.4131	13.0157
CUST_1175_PI418051350	contig01898	3.55782	11.7763	0.263974	0.751805	7.63068	9.9586	10.3926	10.314	14.7909	17.1	17.2169	6.66675
CUST_1176_PI418051350	contig01902	1.59302	3.01679	0.207884	0.712372	10.8074	8.75444	9.0485	9.2219	10.5788	9.59087	9.58249	13.3105
CUST_1177_PI418051350	contig01903	0.000497454	1.00034	0.999395	0.999898	9.56199	7.99405	7.32564	7.77457	8.98231	8.58538	8.28096	7.69215
CUST_1178_PI418051350	contig01906	-0.381466	-1.30266	0.16473	0.673571	15.3329	15.0954	14.5249	14.5811	14.4412	14.9879	14.6286	14.5873
CUST_1179_PI418051350	contig01907	1.3956	2.63098	0.228272	0.727824	10.0701	8.07056	8.05433	7.99715	8.24205	10.8794	10.4031	11.4699
CUST_118_PI418051350	contig00179	-0.352253	-1.27655	0.246507	0.740211	12.9556	13.2468	13.0302	12.9174	12.1916	12.76	12.7838	13.156
CUST_1180_PI418051350	contig01909	0.518989	1.43295	0.0197468	0.356663	7.28328	7.18331	7.11916	7.44183	7.84668	8.13939	7.81219	7.48157
CUST_1181_PI418051350	contig01910	0.403869	1.32305	0.120797	0.619596	7.68789	7.67462	7.59031	7.91258	8.3687	8.51452	8.10168	7.64876
CUST_1182_PI418051350	contig01911	0.340563	1.26625	0.771663	0.952062	9.75945	6.76771	7.61931	7.53836	7.76404	6.87977	7.47243	10.1875
CUST_1183_PI418051350	contig01912	-0.0135294	-1.00942	0.889048	0.97772	18.0783	18.0386	17.9932	18.027	17.9902	18.0356	18.1354	18.0107
CUST_1184_PI418051350	contig01914	0.240889	1.18172	0.673486	0.92476	11.015	9.65672	11.5628	11.644	11.2752	10.6212	10.5201	11.1519
CUST_1185_PI418051350	contig01915	0.958594	1.94342	0.110256	0.603195	8.57295	8.20423	7.55449	7.67198	10.07	8.2927	8.65095	8.72438
CUST_1186_PI418051350	contig01918	-0.109507	-1.07886	0.344458	0.796215	6.84599	6.65742	6.64802	6.66356	6.63651	6.61301	6.50096	6.63719
CUST_1187_PI418051350	contig01919	1.04415	2.06215	0.423595	0.834676	11.0166	9.0509	9.44095	9.67743	10.615	9.01587	8.80812	13.2321
CUST_1188_PI418051350	contig01921	0.417001	1.33515	0.0823429	0.556196	17.6868	17.3905	17.2032	17.1594	17.5606	17.9793	17.9378	17.9904
CUST_1189_PI418051350	contig01922	0.0141389	1.00985	0.883113	0.976925	6.95782	6.95768	6.9054	6.8883	7.00154	6.90684	6.95064	6.92449
CUST_119_PI418051350	contig00180	0.953493	1.93656	0.334499	0.79206	10.1369	9.39018	9.01033	9.09033	9.45492	9.73413	9.34809	12.4419
CUST_1190_PI418051350	contig01924	0.353828	1.27795	0.547811	0.88292	8.1805	8.43591	8.50678	8.46172	8.53497	7.69156	7.80641	9.87819
CUST_1191_PI418051350	contig01925	0.638289	1.55648	0.0972024	0.583738	10.1142	10.0752	10.1948	10.0346	10.29	10.4142	10.5751	11.4343
CUST_1192_PI418051350	contig01926	0.126147	1.09138	0.912485	0.983242	11.485	9.68789	8.07265	8.60596	9.1465	9.29146	8.7922	11.7023
CUST_1193_PI418051350	contig01927	0.0528911	1.03734	0.831978	0.968109	7.20612	6.89212	6.71588	6.67077	7.39168	6.7512	6.69927	6.83332
CUST_1194_PI418051350	contig01929	0.725684	1.65368	0.399714	0.825243	12.9125	12.8318	10.3484	10.807	13.7121	11.9833	12.034	12.7784
CUST_1195_PI418051350	contig01931	-0.0372805	-1.02618	0.722147	0.937628	6.95673	7.02576	6.9816	6.92779	6.94972	6.7192	6.98505	7.02348
CUST_1196_PI418051350	contig01932	0.0275562	1.01928	0.786651	0.956462	6.54824	6.63252	6.60953	6.57365	6.53713	6.73262	6.55354	6.67481
CUST_1197_PI418051350	contig01933	-0.223002	-1.16716	0.219485	0.721112	6.94831	6.97682	6.96076	6.52822	6.54294	6.56269	6.4723	6.94018
CUST_1198_PI418051350	contig01934	0.424131	1.34176	0.367649	0.809143	7.65873	7.41743	7.71942	7.88243	8.9976	7.71011	7.38263	7.60551
CUST_1199_PI418051350	contig01935	1.46455	2.75977	0.153105	0.659141	11.298	9.54996	9.23043	9.35445	11.4925	9.84566	10.4606	12.8884
CUST_12_PI418051350	contig00020	0.07145	1.05077	0.499243	0.863296	6.54803	6.60835	6.72762	6.52814	6.66603	6.57019	6.59939	6.7478
CUST_120_PI418051350	contig00181	-0.00113442	-1.00079	0.991548	0.998287	7.24859	7.24723	7.1789	7.19186	7.32939	7.13405	7.12633	7.21822
CUST_1200_PI418051350	contig01936	0.460237	1.37577	0.388799	0.821026	9.11659	8.87483	8.3844	8.53503	8.67706	10.4112	10.2288	8.83483
CUST_1201_PI418051350	contig01937	0.756662	1.68958	0.0152763	0.328263	10.9579	11.3617	11.4405	11.5724	11.9191	11.6545	12.0158	12.3418
CUST_1202_PI418051350	contig01938	0.423822	1.34148	0.517262	0.870906	11.4119	9.87851	9.06533	9.2628	11.0103	10.4866	10.1191	10.4129
CUST_1203_PI418051350	contig01940	0.0223724	1.01563	0.814226	0.962415	6.97801	6.91387	6.86179	6.92083	6.9704	6.98602	6.8909	6.94145
CUST_1204_PI418051350	contig01941	0.223576	1.16762	0.270748	0.756854	6.9452	7.1457	6.90719	7.2762	7.62969	7.32139	6.98612	7.06987
CUST_1205_PI418051350	contig01942	-0.637557	-1.55569	0.245113	0.738292	10.5382	9.24881	9.18744	9.08389	9.63759	8.89728	8.70804	8.56971
CUST_1206_PI418051350	contig01944	0.745192	1.6762	0.208979	0.713645	10.2189	10.3884	10.2599	10.4189	10.3604	10.4721	10.6987	12.2365
CUST_1207_PI418051350	contig01946	-0.211178	-1.15763	0.787768	0.956838	8.72661	6.66914	6.9928	6.8785	6.58591	6.76773	6.75905	8.34856
CUST_1208_PI418051350	contig01947	0.8467	1.79838	0.0784266	0.548054	9.17316	9.05597	9.054	9.4197	9.83532	9.02305	9.66855	10.825
CUST_1209_PI418051350	contig01948	0.00760065	1.00528	0.963114	0.993027	17.544	17.7937	17.9121	17.8103	17.8257	17.8597	17.9077	17.5123
CUST_121_PI418051350	contig00182	0.447746	1.36391	0.299621	0.772152	7.94953	7.75268	6.96559	6.80397	7.43918	8.73944	8.14767	8.0475
CUST_1210_PI418051350	contig01949	3.03279	8.18389	0.0348158	0.43117	8.11387	7.78032	7.00029	6.95208	10.1535	8.90736	8.86745	12.9279
CUST_1211_PI418051350	contig01950	-0.67872	-1.60072	0.056324	0.495063	9.73854	9.67409	9.56492	9.4003	9.33724	9.13432	9.16978	8.36978
CUST_1212_PI418051350	contig01951	0.33477	1.26118	0.659513	0.920731	9.9583	7.72573	7.7608	7.96653	8.33035	8.55562	8.64109	9.62329
CUST_1213_PI418051350	contig01952	-0.17288	-1.12731	0.245027	0.738166	17.0979	17.335	17.1069	17.0655	17.0886	17.0622	17.0859	16.8378
CUST_1214_PI418051350	contig01954	-0.377678	-1.29925	0.399448	0.825243	6.99661	7.38349	8.65668	8.41312	7.17666	7.30151	7.43373	7.23769
CUST_1215_PI418051350	contig01955	0.558709	1.47295	0.247585	0.740253	9.61391	9.29329	8.98006	9.43372	9.0926	10.0014	9.95319	10.7203
CUST_1216_PI418051350	contig01956	-0.817417	-1.76225	0.268269	0.754604	9.36412	7.6324	6.74574	6.9661	7.43846	6.98382	6.94221	6.99871
CUST_1217_PI418051350	contig01957	0.0285174	1.01996	0.887703	0.977307	17.6926	17.4628	17.3879	17.4757	17.3169	17.4417	17.4496	17.9103
CUST_1218_PI418051350	contig01958	-0.241028	-1.18183	0.47934	0.856864	7.52281	7.49088	7.40987	7.43702	7.07466	6.65907	6.79937	7.91017
CUST_1219_PI418051350	contig01960	-0.00292199	-1.00203	0.993284	0.998436	9.65748	9.22814	8.65115	8.8156	8.85481	9.79529	9.60308	9.05624
CUST_122_PI418051350	contig00184	1.70972	3.27096	0.377087	0.814577	7.24773	7.31307	8.30896	8.37297	7.51433	13.3929	13.3458	7.14721
CUST_1220_PI418051350	contig01962	0.296434	1.2281	0.545818	0.88255	14.2656	14.3803	13.3594	13.2925	14.4542	13.4904	13.5617	14.8809
CUST_1221_PI418051350	contig01963	-0.575064	-1.48974	0.22989	0.728521	8.71968	7.32536	7.35163	7.21735	7.20115	7.03396	7.07624	7.34809
CUST_1222_PI418051350	contig01967	-0.246082	-1.18598	0.69276	0.928241	9.63015	10.0398	10.723	10.3568	10.2967	10.6391	10.5201	8.59518
CUST_1223_PI418051350	contig01968	-0.522317	-1.43626	0.582582	0.894884	9.56509	10.6074	8.46889	8.39277	9.51865	7.51191	7.33666	10.0935
CUST_1224_PI418051350	contig01969	0.108432	1.07806	0.396953	0.825151	6.69653	6.57233	6.61042	6.52687	6.88252	6.67573	6.58786	6.64849
CUST_1225_PI418051350	contig01970	1.30579	2.4722	0.0936675	0.577893	7.81587	7.78963	7.69994	7.56465	9.15235	7.68776	7.79015	10.2639
CUST_1226_PI418051350	contig01972	-0.0571867	-1.04043	0.57365	0.892863	6.7014	6.60072	6.51813	6.5905	6.55978	6.5298	6.56226	6.57905
CUST_1227_PI418051350	contig01973	0.477016	1.39186	0.277582	0.760221	7.11229	6.8746	6.87923	6.91715	7.08325	6.84161	7.00562	8.30926
CUST_1228_PI418051350	contig01974	-0.103032	-1.07403	0.442925	0.841734	7.164	7.02494	7.36192	7.28456	7.1611	7.08236	7.05998	6.97082
CUST_1229_PI418051350	contig01975	-0.281425	-1.21539	0.886277	0.976964	12.3333	11.1102	8.68655	8.58182	7.47655	9.97916	9.76275	13.8859
CUST_123_PI418051350	contig00185	-0.273912	-1.20908	0.0493344	0.478844	7.82767	7.72447	8.00574	7.87574	7.52683	7.52457	7.49598	7.63403
CUST_1230_PI418051350	contig01976	-0.234582	-1.17657	0.630864	0.911659	9.80448	10.1711	9.21402	9.35997	8.72308	10.4873	10.1077	9.5383
CUST_1231_PI418051350	contig01977	-0.183078	-1.1353	0.222506	0.723427	15.4069	15.2346	15.6226	15.5222	15.1087	15.1718	15.301	15.3195
CUST_1232_PI418051350	contig01978	-0.0491302	-1.03464	0.852513	0.972161	9.05438	8.75947	8.66089	8.6811	8.48734	8.38747	8.7734	9.26967
CUST_1233_PI418051350	contig01979	-0.308345	-1.23829	0.255614	0.746416	8.94952	9.40405	8.74616	8.67393	8.93825	8.49226	8.30036	8.80403
CUST_1234_PI418051350	contig01981	-0.793355	-1.7331	0.0241383	0.382578	8.1374	7.697	7.35838	7.4267	6.83316	7.19683	7.37523	6.72768
CUST_1235_PI418051350	contig01983	0.0158869	1.01107	0.887142	0.977195	6.79918	6.94886	6.68985	6.75242	6.81294	6.8428	6.79334	6.88582
CUST_1236_PI418051350	contig01985	0.419004	1.337	0.707493	0.932416	13.0912	11.4835	9.82906	9.83114	11.745	10.4997	10.755	13.2895
CUST_1237_PI418051350	contig01986	0.109899	1.07915	0.880525	0.976862	8.72958	7.26396	7.3356	7.27474	7.27646	7.1	7.307	9.14845
CUST_1238_PI418051350	contig01987	1.08505	2.12145	0.0292084	0.406694	11.7863	11.3364	11.7211	12.0725	12.8667	12.2735	11.8533	13.3445
CUST_1239_PI418051350	contig01988	0.0717054	1.05096	0.564592	0.889348	6.87527	6.93048	6.97737	7.14525	7.1634	7.0116	6.84212	6.99192
CUST_124_PI418051350	contig00186	-0.14335	-1.10447	0.649431	0.918147	16.7396	16.8058	16.295	16.3423	17.0275	16.1239	15.9487	16.3702
CUST_1240_PI418051350	contig01989	-0.818486	-1.76355	0.168313	0.677006	12.0547	13.4524	12.6071	12.606	11.9714	11.1293	11.1111	12.5666
CUST_1241_PI418051350	contig01991	0.958947	1.94389	0.187913	0.694779	9.30986	8.38391	8.17176	8.41407	9.9534	8.40327	8.33183	10.5426
CUST_1242_PI418051350	contig01992	-0.140244	-1.10209	0.438936	0.840863	7.45418	7.37545	7.87011	7.61508	7.30888	7.11772	7.32297	7.62228
CUST_1243_PI418051350	contig01994	0.969763	1.95852	0.00783009	0.280947	13.4986	13.5396	12.965	12.8914	14.0844	13.8496	14.5441	14.5944
CUST_1244_PI418051350	contig01995	0.0654421	1.04641	0.587816	0.89675	6.75565	6.62364	6.70394	6.69439	6.77352	6.61611	6.62847	6.87896
CUST_1245_PI418051350	contig01996	0.867093	1.82398	0.403147	0.827506	6.86014	6.90419	7.36682	7.41758	6.74342	7.07197	6.78515	10.0858
CUST_1246_PI418051350	contig01997	0.275774	1.21064	0.55512	0.887335	11.3061	12.282	12.0029	12.0904	11.7097	12.9501	12.9507	11.802
CUST_1247_PI418051350	contig01999	0.398954	1.31855	0.697401	0.929829	10.8783	8.56519	7.31207	7.57928	9.80135	8.02787	8.79338	9.87406
CUST_1248_PI418051350	contig02001	1.47572	2.78122	0.194774	0.700706	11.6181	9.49643	8.52826	8.46623	12.0664	9.8853	10.0855	11.9871
CUST_1249_PI418051350	contig02004	1.81538	3.51953	0.035243	0.43117	10.0901	10.902	10.4885	10.5868	12.0662	11.2052	11.3133	13.6504
CUST_125_PI418051350	contig00187	-0.903383	-1.87045	0.422503	0.834255	10.2612	10.8986	10.3569	10.6392	10.2391	7.35921	7.38455	11.3367
CUST_1250_PI418051350	contig02007	0.0186386	1.013	0.968927	0.993518	12.0055	11.0682	11.638	11.7351	11.4519	10.6615	11.2084	12.4293
CUST_1251_PI418051350	contig02008	0.84079	1.79103	0.143565	0.647147	13.4351	13.2366	14.3969	14.2696	13.656	14.5381	14.913	15.1458
CUST_1252_PI418051350	contig02010	-0.152519	-1.11151	0.180587	0.689118	16.8425	16.7752	16.9743	16.944	16.7143	16.7082	16.6906	16.7056
CUST_1253_PI418051350	contig02012	0.0207651	1.0145	0.847301	0.971231	18.2091	18.108	18.0446	17.9697	18.1671	18.0176	18.1615	18.1298
CUST_1254_PI418051350	contig02013	-0.617178	-1.53387	0.0593807	0.505048	12.4054	12.1321	11.7782	11.5479	11.102	11.7417	11.6437	11.5544
CUST_1255_PI418051350	contig02014	0.746515	1.67773	0.0427906	0.460045	9.16225	9.03821	9.00644	9.19778	10.1965	9.1601	9.30888	10.1111
CUST_1256_PI418051350	contig02015	0.135023	1.09811	0.586481	0.895927	7.31533	6.66788	6.81925	6.75512	6.90262	6.87914	6.9452	7.36067
CUST_1257_PI418051350	contig02016	-0.193087	-1.14321	0.161452	0.670352	7.04712	6.74094	7.20925	6.7165	6.69058	6.72696	6.77354	6.73085
CUST_1258_PI418051350	contig02017	-0.032624	-1.02287	0.754935	0.947231	18.1748	18.1842	18.1465	18.0215	18.1825	17.9852	18.0792	18.1304
CUST_1259_PI418051350	contig02018	-0.13642	-1.09917	0.504345	0.865487	10.5046	10.9539	10.8581	11.0064	10.6471	10.6791	11.1045	10.4426
CUST_126_PI418051350	contig00188	0.0412733	1.02902	0.937924	0.988269	15.5347	14.7347	14.0027	14.1128	14.1264	14.9802	14.7535	15.4578
CUST_1260_PI418051350	contig02021	0.0315964	1.02214	0.941532	0.989017	7.8333	7.75874	7.1318	7.44185	7.21037	7.30786	7.17963	8.51954
CUST_1261_PI418051350	contig02023	0.0912206	1.06527	0.824837	0.966205	11.5121	10.3529	10.3995	10.3498	10.5501	10.7646	10.6217	11.2701
CUST_1262_PI418051350	contig02024	-0.196008	-1.14552	0.566822	0.890899	8.50295	8.25697	8.45996	8.55322	8.91782	8.02194	7.84326	7.82807
CUST_1263_PI418051350	contig02028	-0.226184	-1.16974	0.737762	0.942737	13.4548	13.279	13.5832	14.0342	14.232	13.8909	13.608	11.8825
CUST_1264_PI418051350	contig02031	-0.0493869	-1.03483	0.672383	0.92431	7.30161	7.10504	7.21125	7.46181	7.24927	7.21046	7.08012	7.20046
CUST_1265_PI418051350	contig02032	-0.00112403	-1.00078	0.996187	0.999296	16.5161	16.3433	16.7941	16.7019	16.7908	16.5373	16.8434	16.1229
CUST_1266_PI418051350	contig02035	0.357936	1.28159	0.698827	0.930089	7.5831	8.51594	8.47071	8.55551	9.16211	9.73007	9.94323	6.68719
CUST_1267_PI418051350	contig02036	0.300422	1.2315	0.787057	0.956578	14.535	10.8627	13.829	13.9199	14.1041	12.3484	12.7686	13.5108
CUST_1268_PI418051350	contig02038	0.756155	1.68898	0.20941	0.713875	15.7626	15.5505	15.0397	15.0625	16.3122	15.1945	15.176	17.1353
CUST_1269_PI418051350	contig02039	0.854142	1.80768	0.481189	0.856956	9.13489	8.63439	7.7271	7.70532	7.04508	9.75312	9.7534	11.2496
CUST_127_PI418051350	contig00189	0.64337	1.56197	0.300087	0.772152	7.17491	6.87429	6.84654	6.78938	7.19222	6.78778	6.75301	8.83465
CUST_1270_PI418051350	contig02040	-0.302427	-1.23322	0.652481	0.918608	9.13481	8.28912	7.44429	7.50935	7.01136	8.8541	8.93112	8.0895
CUST_1271_PI418051350	contig02041	-0.0048591	-1.00337	0.961975	0.992537	6.70156	6.70312	6.58437	6.55953	6.69113	6.67049	6.55039	6.66049
CUST_1272_PI418051350	contig02042	0.638225	1.55641	0.140685	0.64508	6.99357	6.91712	7.10683	7.1529	7.36399	7.2024	7.06176	8.45916
CUST_1273_PI418051350	contig02045	-0.141559	-1.1031	0.451701	0.845277	16.2257	15.9996	15.729	15.7065	15.9516	15.7763	15.5305	15.9134
CUST_1274_PI418051350	contig02046	-0.274069	-1.20921	0.319238	0.784317	9.74711	10.1506	9.95404	9.84754	9.63606	9.99252	10.1883	9.24987
CUST_1275_PI418051350	contig02047	-0.359204	-1.28272	0.150481	0.656456	16.1153	15.5667	16.0054	16.0345	15.3099	15.9181	15.7218	15.4945
CUST_1276_PI418051350	contig02048	-6.95891	-124.405	0.000646588	0.170117	17.0674	14.3643	17.7476	17.7562	8.86163	10.0955	10.499	9.14799
CUST_1277_PI418051350	contig02049	0.219791	1.16456	0.510475	0.867795	15.1243	15.1229	14.2506	14.2829	15.1564	15.3766	15.2918	14.6828
CUST_1278_PI418051350	contig02051	2.02006	4.056	0.217167	0.719997	9.46899	7.95996	8.23689	8.52476	9.5897	8.69588	8.33323	13.7657
CUST_1279_PI418051350	contig02054	-0.241767	-1.18244	0.0817399	0.555545	17.5074	17.5138	17.5073	17.4099	17.2341	17.051	17.1914	17.3992
CUST_128_PI418051350	contig00190	-0.220708	-1.16531	0.471069	0.853907	8.04078	7.67207	8.38048	8.38308	7.35089	8.22757	7.66752	8.13407
CUST_1280_PI418051350	contig02055	-0.0849392	-1.06064	0.638724	0.914792	9.6816	9.47125	9.20869	9.38301	9.64348	9.16707	9.26415	9.33479
CUST_1281_PI418051350	contig02056	-0.0450168	-1.0317	0.944143	0.989657	9.16988	8.10614	6.98356	7.18023	8.10218	7.5447	7.34084	8.67792
CUST_1282_PI418051350	contig02057	1.51676	2.86148	0.275191	0.758204	10.812	8.3869	8.18616	7.74237	9.31097	9.55404	9.59901	12.8259
CUST_1283_PI418051350	contig02059	0.166215	1.12211	0.750752	0.946649	14.607	16.2093	15.109	15.0003	15.1708	15.2401	15.0384	16.0595
CUST_1284_PI418051350	contig02060	1.26147	2.39739	0.00341538	0.222197	7.14737	6.90126	6.72461	6.73115	8.42669	7.70996	7.68724	8.43563
CUST_1285_PI418051350	contig02061	0.91848	1.89012	0.216505	0.719427	6.73545	6.66059	6.76064	6.77408	6.76371	7.02783	7.02227	9.13009
CUST_1286_PI418051350	contig02063	0.00495679	1.00344	0.993137	0.998436	8.8589	7.17102	7.07774	7.26378	7.56268	7.33915	7.40689	8.27986
CUST_1287_PI418051350	contig02066	-0.513695	-1.4277	0.438695	0.840695	11.8263	11.7737	11.6394	11.7895	12.3422	9.81914	10.0739	11.4847
CUST_1288_PI418051350	contig02067	0.0386376	1.02714	0.731814	0.940887	15.0799	15.2167	15.101	15.1768	15.3022	15.0498	15.1903	15.1291
CUST_1289_PI418051350	contig02068	0.0597736	1.0423	0.887143	0.977195	8.00932	7.4966	6.93953	6.91935	7.97193	6.87753	6.91365	7.74716
CUST_129_PI418051350	contig00191	0.196606	1.146	0.873099	0.976444	14.5628	16.9093	14.0031	13.9653	13.5731	15.5946	15.1952	17.0782
CUST_1290_PI418051350	contig02069	1.7181	3.29004	0.13782	0.642427	9.29315	7.00888	7.24577	7.26894	8.85807	9.01613	8.08764	11.3037
CUST_1291_PI418051350	contig02070	0.261748	1.19893	0.534682	0.877802	10.792	9.50514	10.486	10.63	10.9429	10.4029	10.1644	10.4139
CUST_1292_PI418051350	contig02072	-0.158881	-1.11642	0.186525	0.694225	18.2506	18.2225	18.2554	18.1584	18.1066	18.163	18.1511	17.9396
CUST_1293_PI418051350	contig02073	-0.373389	-1.29539	0.352349	0.801241	9.23643	8.32851	7.92881	7.85506	8.18764	7.837	7.9549	8.25312
CUST_1294_PI418051350	contig02074	-0.261337	-1.19859	0.385997	0.819519	11.1415	10.4419	10.9167	10.7119	10.0912	10.4941	11.1512	10.6998
CUST_1295_PI418051350	contig02075	0.456286	1.372	0.511569	0.868359	8.6465	7.2147	6.80773	7.37209	7.4442	8.23067	7.12685	9.197
CUST_1296_PI418051350	contig02076	-0.0478614	-1.03373	0.950811	0.991119	8.1433	7.60269	8.91997	8.66312	7.51782	6.97762	7.42946	9.67259
CUST_1297_PI418051350	contig02077	-0.518895	-1.43286	0.647179	0.917472	11.9445	11.0176	11.3125	11.1811	9.02697	10.348	10.6453	13.1286
CUST_1298_PI418051350	contig02079	0.26075	1.1981	0.728932	0.939939	9.93786	8.59461	7.63108	7.41925	9.63514	8.18234	8.15279	9.03718
CUST_1299_PI418051350	contig02080	0.0277629	1.01943	0.884483	0.976925	7.04785	7.08265	6.95251	6.9144	7.26919	7.23212	7.13486	6.69456
CUST_13_PI418051350	contig00021	0.0339288	1.0238	0.738199	0.942805	17.9113	17.7648	17.8632	17.9301	17.9008	17.8119	17.9512	17.8922
CUST_130_PI418051350	contig00193	0.293752	1.22582	0.57658	0.893226	8.05265	7.1029	6.72714	6.92926	8.42828	7.0481	6.96411	7.43062
CUST_1300_PI418051350	contig02082	0.104241	1.07493	0.302177	0.773271	6.72079	6.77029	6.77887	6.81748	6.90848	6.84473	6.84138	6.85044
CUST_1301_PI418051350	contig02083	-0.0554326	-1.03917	0.762642	0.949244	7.26184	7.09455	6.86008	6.98875	6.77067	7.33405	7.19867	7.07749
CUST_1302_PI418051350	contig02085	0.250945	1.18999	0.570791	0.892228	15.7739	16.668	15.9872	16.0588	16.9879	16.6147	16.4941	15.6754
CUST_1303_PI418051350	contig02086	0.870284	1.82802	0.217068	0.719997	7.5963	7.23747	7.11443	7.19667	7.3224	7.82528	7.57366	9.5783
CUST_1304_PI418051350	contig02087	1.29285	2.45011	0.0366025	0.436492	7.76776	6.72652	6.6428	6.75305	9.12081	7.53388	8.07519	8.14539
CUST_1305_PI418051350	contig02088	0.818024	1.76299	0.137717	0.642427	7.35426	6.87944	6.86358	6.8572	8.02613	6.95387	6.84094	8.62464
CUST_1306_PI418051350	contig02089	-2.87814	-7.35203	0.274615	0.757704	17.7002	17.2292	17.6675	17.8079	16.7556	9.36272	9.19753	17.9971
CUST_1307_PI418051350	contig02090	-0.164098	-1.12047	0.461378	0.849382	12.2925	12.2461	11.8426	11.8298	11.6901	11.9536	11.939	12.2461
CUST_1308_PI418051350	contig02092	0.214835	1.16057	0.185719	0.693197	7.24196	7.33317	7.33966	7.20221	7.72642	7.37785	7.56293	7.29376
CUST_1309_PI418051350	contig02095	0.175213	1.12913	0.696115	0.929214	7.92435	6.885	7.19529	7.19524	6.84712	7.38697	7.74201	8.11863
CUST_131_PI418051350	contig00194	0.184911	1.13675	0.655423	0.919889	11.1744	11.1539	10.641	10.5948	11.3219	10.5173	10.2984	11.7712
CUST_1310_PI418051350	contig02096	-0.313456	-1.24268	0.16836	0.677006	16.3094	15.8373	16.4667	16.5215	16.0019	15.8873	15.8946	15.8076
CUST_1311_PI418051350	contig02097	-0.132282	-1.09603	0.291897	0.767725	16.8711	16.7437	16.7412	16.6445	16.5788	16.5937	16.5415	16.7645
CUST_1312_PI418051350	contig02099	0.0811974	1.0579	0.439596	0.841023	6.63953	6.78053	6.57199	6.70101	6.7397	6.93482	6.62672	6.77969
CUST_1313_PI418051350	contig02100	4.89771	29.8096	0.096614	0.582602	7.18507	6.60797	6.58328	6.64011	12.0012	6.77249	6.64311	16.3889
CUST_1314_PI418051350	contig02103	0.0182717	1.01275	0.964733	0.993027	13.9166	13.2965	12.6487	12.7399	12.9239	13.2105	13.1967	13.8347
CUST_1315_PI418051350	contig02105	1.25814	2.39187	0.303597	0.774414	8.8767	7.21009	7.22224	7.30047	8.08079	7.69554	7.7328	11.3276
CUST_1316_PI418051350	contig02106	-0.29332	-1.22546	0.125842	0.625512	8.58009	8.52014	8.44316	8.46561	8.46473	8.2243	8.31411	7.94073
CUST_1317_PI418051350	contig02107	-1.0974	-2.13969	0.571655	0.8925	8.7687	8.69935	14.1875	14.3913	10.9249	9.77298	10.1352	7.58625
CUST_1318_PI418051350	contig02109	0.156385	1.11449	0.612167	0.905182	7.62164	6.9972	7.02075	6.98516	7.07731	7.20241	7.12779	7.84853
CUST_1319_PI418051350	contig02111	0.201399	1.14981	0.73654	0.942737	9.31969	8.68472	7.42293	7.30767	9.1536	7.97451	8.27546	8.69532
CUST_132_PI418051350	contig00196	0.392738	1.31288	0.125904	0.62553	6.66707	6.73953	6.9184	6.81724	6.73815	7.45257	7.53721	7.2196
CUST_1320_PI418051350	contig02113	-0.930123	-1.90544	0.0883095	0.566604	11.8934	10.6812	11.7516	11.6087	10.743	9.5279	10.099	10.9078
CUST_1321_PI418051350	contig02117	-0.0639173	-1.0453	0.861607	0.974447	8.38607	8.71205	9.17436	8.33886	7.84866	8.16391	9.23505	9.11483
CUST_1322_PI418051350	contig02118	0.125478	1.09087	0.627843	0.910046	7.75637	7.19907	7.24382	7.36012	7.48026	7.22088	7.24954	7.91837
CUST_1323_PI418051350	contig02121	0.420355	1.33826	0.616738	0.90562	10.081	9.03321	9.13815	9.16449	9.03118	8.87639	9.04912	11.5327
CUST_1324_PI418051350	contig02122	-0.616075	-1.5327	0.546924	0.88255	9.65752	7.884	8.34541	8.36067	7.28543	6.84941	6.81564	9.92838
CUST_1325_PI418051350	contig02123	-0.718727	-1.64573	0.448815	0.843786	10.9332	9.60817	9.84843	9.9917	8.23245	8.97941	8.64611	11.2601
CUST_1326_PI418051350	contig02125	0.53133	1.44526	0.605969	0.902889	6.94547	9.44184	7.86701	8.02346	7.24301	8.5572	8.47338	10.1682
CUST_1327_PI418051350	contig02128	0.387791	1.30839	0.190091	0.696775	8.13019	7.56985	7.33503	7.4355	7.89688	8.1572	7.70522	8.42058
CUST_1328_PI418051350	contig02129	0.00700133	1.00486	0.947022	0.989997	6.77812	6.66425	6.73025	6.90752	6.76932	6.81923	6.81101	6.69782
CUST_1329_PI418051350	contig02131	1.03896	2.05475	0.0092327	0.294069	11.5833	11.5355	11.8074	12.0682	12.7721	12.4069	12.1192	13.1384
CUST_133_PI418051350	contig00197	-0.0259404	-1.01814	0.802431	0.960635	18.3691	18.4223	18.435	18.4422	18.4004	18.4678	18.4498	18.2929
CUST_1330_PI418051350	contig02132	0.169772	1.12488	0.328771	0.788409	6.81252	6.68761	6.70041	6.78414	6.82964	6.69159	6.74221	7.20518
CUST_1331_PI418051350	contig02133	-0.193577	-1.1436	0.553	0.88596	14.0577	13.4126	12.9314	12.9074	13.1347	13.3687	13.1782	13.4008
CUST_1332_PI418051350	contig02135	0.0389961	1.0274	0.754278	0.947231	16.3645	16.0768	16.0464	16.1708	16.2499	16.1484	16.2768	16.2044
CUST_1333_PI418051350	contig02136	0.262388	1.19946	0.147952	0.652881	6.7082	6.63388	6.65633	6.72182	6.99116	6.67449	6.65372	7.16305
CUST_1334_PI418051350	contig02138	-0.456569	-1.37227	0.415386	0.832062	8.64493	8.30464	8.01088	8.08896	7.16967	7.47348	7.47026	8.98824
CUST_1335_PI418051350	contig02142	0.574384	1.48904	0.0744331	0.540128	8.01622	7.56276	7.99217	8.05328	8.27908	8.1486	8.1243	8.90933
CUST_1336_PI418051350	contig02143	0.237055	1.17858	0.333372	0.790978	6.60184	6.6535	6.70198	6.73269	6.66854	6.59599	6.70806	7.36327
CUST_1337_PI418051350	contig02151	-0.00808302	-1.00562	0.989817	0.998163	10.9145	10.3035	8.75948	8.87721	9.54566	9.66207	10.1405	10.5652
CUST_1338_PI418051350	contig02152	0.44418	1.36054	0.0538679	0.487745	8.34213	8.41986	8.62645	8.64027	8.91942	8.54188	8.71336	9.18086
CUST_1339_PI418051350	contig02153	-0.330074	-1.25708	0.439667	0.841023	8.01296	7.30657	6.82311	6.98036	6.75924	6.79248	6.77927	7.68593
CUST_134_PI418051350	contig00200	0.803713	1.74559	0.369156	0.810213	10.3863	8.97502	8.48791	8.53169	10.2725	8.58294	8.83769	11.2994
CUST_1340_PI418051350	contig02155	-0.0988455	-1.07092	0.806397	0.96124	13.8752	13.6822	14.8052	14.6229	14.1026	14.3793	14.4893	13.4381
CUST_1341_PI418051350	contig02156	1.66393	3.16878	0.0877325	0.564823	8.15591	7.33776	8.56018	8.80865	8.4748	9.26773	9.55124	11.2856
CUST_1342_PI418051350	contig02158	0.248434	1.18792	0.463726	0.850745	15.1135	15.4083	16.0065	16.0922	15.6253	15.4018	15.5946	16.1929
CUST_1343_PI418051350	contig02160	0.345917	1.27096	0.205551	0.710137	6.66854	6.67097	6.64685	6.66052	6.76909	6.68537	6.78649	7.52592
CUST_1344_PI418051350	contig02161	-0.608658	-1.52484	0.00155721	0.193085	16.2248	16.0565	16.0348	16.0955	15.5591	15.4121	15.5962	15.4572
CUST_1345_PI418051350	contig02162	-0.644297	-1.56298	0.108809	0.601737	8.95229	8.21449	7.7612	7.75561	7.5355	7.53041	7.51385	7.93466
CUST_1346_PI418051350	contig02167	0.419554	1.33751	0.475	0.854975	8.16583	6.94197	6.8561	7.24296	7.68353	6.98926	7.08015	8.69775
CUST_1347_PI418051350	contig02168	-0.260842	-1.19818	0.290667	0.76679	7.55646	6.95232	6.81714	6.82618	6.8999	6.75406	7.11041	6.71579
CUST_1348_PI418051350	contig02169	-0.00373927	-1.0026	0.984149	0.997355	17.5949	17.7323	17.6427	17.6379	17.8027	17.8768	17.8303	17.3
CUST_1349_PI418051350	contig02170	-0.0205234	-1.01433	0.901884	0.981603	6.59809	7.04492	6.67702	6.76995	6.90288	6.68868	6.83294	6.64124
CUST_135_PI418051350	contig00201	0.0232927	1.01628	0.892929	0.979193	16.7465	16.908	16.4712	16.3683	16.5959	16.7052	16.9967	16.6973
CUST_1350_PI418051350	contig02172	1.49572	2.82005	0.0545179	0.489174	13.221	11.4987	11.8802	12.4249	14.5163	13.7922	14.1419	12.8761
CUST_1351_PI418051350	contig02174	0.0183804	1.01282	0.984205	0.997355	11.2383	11.6627	12.3255	12.1896	12.5423	12.9372	12.8071	9.79919
CUST_1352_PI418051350	contig02176	0.917318	1.8886	0.0505975	0.480585	9.28692	8.68987	8.23149	8.51652	9.75145	9.35636	8.92752	10.2094
CUST_1353_PI418051350	contig02177	1.32303	2.5019	0.446578	0.842679	14.6632	10.3882	11.1878	11.309	12.0963	12.0988	12.1206	16.0629
CUST_1354_PI418051350	contig02178	-0.470113	-1.38522	0.150167	0.656111	8.25818	8.44493	8.90994	9.02989	8.17462	8.42075	8.41749	7.66895
CUST_1355_PI418051350	contig02182	0.254216	1.19269	0.519434	0.872417	7.32513	6.75169	6.79072	6.76483	6.89129	6.76286	6.80715	7.94095
CUST_1356_PI418051350	contig02183	0.0469455	1.03308	0.825864	0.966626	7.59049	7.39307	7.34226	7.34069	7.37115	7.21925	7.22165	7.87427
CUST_1357_PI418051350	contig02184	0.37296	1.29501	0.557333	0.887989	11.5548	10.9134	9.23549	9.50791	11.0984	10.5404	10.6231	11.2786
CUST_1358_PI418051350	contig02185	-0.228158	-1.17134	0.152107	0.657908	7.08646	6.8432	6.80179	6.79523	6.6836	6.85443	6.78909	6.53833
CUST_1359_PI418051350	contig02187	3.6471	12.5281	0.016881	0.338495	10.8799	10.5064	9.47126	9.50113	11.6785	15.0281	14.3443	15.449
CUST_136_PI418051350	contig00203	0.729375	1.65792	0.047099	0.471567	11.2728	10.9295	11.5432	11.6911	12.1122	11.4788	11.6065	12.3528
CUST_1360_PI418051350	contig02188	-0.0305495	-1.0214	0.756916	0.94754	6.93276	6.85267	7.03394	6.91887	6.90848	6.84846	6.95535	6.8598
CUST_1361_PI418051350	contig02190	0.988556	1.9842	0.214837	0.717607	13.6341	12.5979	10.9364	11.1085	13.2142	13.2139	12.9336	13.9322
CUST_1362_PI418051350	contig02191	0.394492	1.31448	0.390974	0.822784	6.58673	6.82291	6.68937	6.84556	6.60426	6.70036	6.68663	8.06283
CUST_1363_PI418051350	contig02196	-0.347281	-1.27216	0.101314	0.592394	7.56155	6.98342	7.19536	7.094	6.92381	6.95375	6.8696	6.81232
CUST_1364_PI418051350	contig02197	0.0437272	1.03077	0.672649	0.924325	6.71308	6.69438	6.79488	6.91563	6.80738	6.79623	6.79401	6.7914
CUST_1365_PI418051350	contig02200	0.258158	1.19595	0.434995	0.838422	6.88441	7.2786	6.82825	6.90977	6.9951	6.92845	6.91636	7.88899
CUST_1366_PI418051350	contig02201	-0.172587	-1.12708	0.158157	0.665559	7.02232	6.92601	6.77839	6.88193	6.8285	6.72922	6.66835	6.73345
CUST_1367_PI418051350	contig02206	-0.246433	-1.18627	0.244597	0.737828	7.59189	7.007	7.11551	7.21637	6.88919	7.03553	6.90726	7.16494
CUST_1368_PI418051350	contig02208	0.0124634	1.00868	0.953327	0.991651	8.51205	8.63245	8.56668	8.83617	8.82925	8.83336	8.83697	8.21891
CUST_1369_PI418051350	contig02210	-0.232667	-1.17501	0.425497	0.8354	16.5427	16.7674	16.8699	16.9034	16.4786	16.9869	16.9916	16.031
CUST_137_PI418051350	contig00205	0.372862	1.29492	0.488993	0.860132	7.34584	6.72228	6.90522	7.02107	6.83215	6.94189	6.7635	8.465
CUST_1370_PI418051350	contig02211	0.0175715	1.01225	0.853167	0.972204	6.65005	6.62167	6.59175	6.56338	6.6032	6.66595	6.60658	6.66253
CUST_1371_PI418051350	contig02212	-0.424691	-1.34228	0.0864158	0.563089	15.5315	15.8111	15.8521	15.5997	15.5938	14.848	14.9979	15.2776
CUST_1372_PI418051350	contig02213	-0.0100139	-1.00697	0.935136	0.987628	6.83876	6.54763	6.5733	6.61139	6.65491	6.62785	6.6682	6.64577
CUST_1373_PI418051350	contig02216	-0.0511542	-1.03609	0.629079	0.910495	6.89349	6.80085	6.95755	6.71731	6.70565	6.86414	6.88658	6.79729
CUST_1374_PI418051350	contig02219	0.283442	1.2171	0.180328	0.689118	6.67714	7.00608	6.67545	6.52238	6.81697	7.24598	7.34757	7.01872
CUST_1375_PI418051350	contig02222	-0.0324111	-1.02272	0.729709	0.940027	6.79979	6.76512	6.79632	6.72721	6.71235	6.7878	6.72255	6.76192
CUST_1376_PI418051350	contig02223	-0.76265	-1.6966	0.0634098	0.513502	14.463	14.7615	14.6654	14.7477	13.9529	14.3426	14.5575	13.2401
CUST_1377_PI418051350	contig02226	0.102766	1.07383	0.539707	0.880278	11.248	11.3587	11.4672	11.2631	11.6722	10.8623	11.4744	11.4395
CUST_1378_PI418051350	contig02227	-0.0493209	-1.03478	0.96078	0.992427	12.1636	10.5032	8.8113	8.92954	11.562	9.84223	9.74223	10.035
CUST_1379_PI418051350	contig02228	-0.648298	-1.56732	0.167118	0.675981	8.45794	7.73101	8.12401	7.97214	6.98452	7.97951	8.50204	7.06684
CUST_138_PI418051350	contig00206	-0.0402567	-1.0283	0.905149	0.982196	14.6153	13.6973	13.9019	14.2942	14.3745	13.5882	13.6495	14.2965
CUST_1380_PI418051350	contig02230	0.000524271	1.00036	0.995629	0.999216	6.51622	6.53262	6.52478	6.56749	6.47599	6.61804	6.5355	6.54379
CUST_1381_PI418051350	contig02234	0.985335	1.97977	0.172401	0.680987	9.61432	8.57083	8.25635	8.26884	8.99747	9.5353	9.39172	10.9428
CUST_1382_PI418051350	contig02235	0.0435526	1.03065	0.744842	0.945274	7.81864	7.91442	8.0152	8.26643	8.07128	8.01799	7.80564	8.02144
CUST_1383_PI418051350	contig02236	0.0831833	1.05935	0.567116	0.890972	6.92568	6.89178	7.21173	7.00857	7.11711	7.23807	7.15412	6.86396
CUST_1384_PI418051350	contig02237	0.470434	1.38553	0.350088	0.800091	8.37352	6.96799	7.3489	7.04432	8.39786	7.49792	7.37378	8.1157
CUST_1385_PI418051350	contig02238	0.153655	1.11238	0.721805	0.937478	10.5689	10.3905	9.85405	10.1076	10.9054	9.48427	9.74032	10.8836
CUST_1386_PI418051350	contig02240	0.450446	1.36646	0.0750658	0.54142	15.6551	15.2265	15.2692	15.2079	15.6352	15.567	15.8231	16.1412
CUST_1387_PI418051350	contig02244	0.200106	1.14878	0.474911	0.854904	8.64756	8.08902	8.13548	8.34132	8.9549	8.51567	8.37643	8.17435
CUST_1388_PI418051350	contig02245	-1.12048	-2.17419	0.122273	0.620946	9.35752	7.96618	6.9848	7.18636	6.94393	6.74727	6.59957	7.43048
CUST_1389_PI418051350	contig02246	0.332877	1.25952	0.462525	0.850057	10.4142	9.61694	9.91003	9.81372	10.7062	9.30119	9.64374	10.713
CUST_139_PI418051350	contig00208	0.363215	1.28629	0.52701	0.875357	9.44839	10.2685	10.5472	10.3995	10.24	9.68507	9.56402	11.4154
CUST_1390_PI418051350	contig02247	-0.647878	-1.56686	0.709464	0.933332	9.63161	12.1876	7.73112	7.63119	6.97454	8.78792	8.929	11.7237
CUST_1391_PI418051350	contig02248	-0.592438	-1.50779	0.172229	0.680959	13.868	14.0026	14.5143	14.5067	13.7227	14.0958	14.0391	12.8137
CUST_1392_PI418051350	contig02251	0.134685	1.09785	0.83693	0.968653	8.51207	9.07843	9.09853	9.15631	8.25922	10.1	10.7092	8.45816
CUST_1393_PI418051350	contig02252	-0.555655	-1.46984	0.35167	0.800703	15.366	15.8986	15.8518	15.7072	15.8356	15.5155	15.6983	13.9346
CUST_1394_PI418051350	contig02253	-0.60304	-1.51891	0.0857547	0.562281	13.933	13.5543	12.8511	13.1084	12.9192	12.675	12.5482	13.1271
CUST_1395_PI418051350	contig02254	0.00503307	1.00349	0.957571	0.991754	18.4117	18.42	18.374	18.4441	18.4252	18.4461	18.4746	18.3704
CUST_1396_PI418051350	contig02256	0.0578079	1.04088	0.76417	0.949758	16.4168	16.2872	16.2944	16.3007	16.32	16.1732	16.0672	16.7348
CUST_1397_PI418051350	contig02257	-0.260866	-1.1982	0.618024	0.906033	11.8088	11.0712	10.3697	10.5619	11.4527	10.8171	11.2324	10.0858
CUST_1398_PI418051350	contig02258	-0.729675	-1.65827	0.00515318	0.247536	15.9465	15.5883	15.8161	15.7854	15.1834	15.0958	15.1875	14.8214
CUST_1399_PI418051350	contig02259	0.316493	1.2453	0.591974	0.899128	10.7507	10.622	9.99093	9.88305	10.8108	9.79537	9.64427	11.7286
CUST_14_PI418051350	contig00023	0.0894097	1.06393	0.564799	0.889348	16.9868	16.928	16.6559	16.5251	17.024	16.8441	16.8344	16.9104
CUST_140_PI418051350	contig00210	-1.12899	-2.18706	0.019311	0.354744	12.4526	12.365	11.1647	11.6037	10.6117	11.3298	10.9779	11.0493
CUST_1400_PI418051350	contig02260	0.132123	1.09591	0.65237	0.918608	7.075	6.65292	6.61299	6.63246	6.55346	6.86989	6.64828	7.43447
CUST_1401_PI418051350	contig02261	0.631105	1.54875	0.232393	0.730205	12.6789	12.2789	12.3785	12.2828	12.8852	12.2582	12.276	14.0295
CUST_1402_PI418051350	contig02262	-0.0302221	-1.02117	0.968525	0.993518	9.12631	7.8025	7.37783	7.55233	9.42845	7.3057	7.34166	7.5511
CUST_1403_PI418051350	contig02263	-0.0564691	-1.03992	0.597674	0.89976	6.70319	6.56866	6.53155	6.7682	6.55627	6.51258	6.82296	6.52828
CUST_1404_PI418051350	contig02265	0.446905	1.36311	0.192816	0.699588	13.7629	13.6125	13.5541	13.2143	13.7072	13.3371	14.1333	14.6579
CUST_1405_PI418051350	contig02266	0.0781088	1.05563	0.461028	0.84935	17.6263	17.5979	17.7478	17.5656	17.7469	17.6883	17.8351	17.6067
CUST_1406_PI418051350	contig02268	-0.228872	-1.17192	0.540898	0.880336	8.79524	7.73661	7.75301	7.74561	8.20993	7.82364	7.65457	7.64551
CUST_1407_PI418051350	contig02269	0.408243	1.32707	0.328266	0.788382	6.75826	6.60928	6.79603	6.61367	6.6685	6.70715	6.65593	7.94707
CUST_1408_PI418051350	contig02270	0.580872	1.49575	0.599585	0.900462	8.46141	8.97915	7.12239	7.23738	7.09282	8.13935	8.85784	10.7717
CUST_1409_PI418051350	contig02271	-0.0735457	-1.0523	0.60081	0.90081	18.4472	18.3711	18.4186	18.4014	18.1212	18.3892	18.3797	18.502
CUST_141_PI418051350	contig00211	0.383194	1.30423	0.340213	0.793918	11.6841	10.9833	10.4556	10.4445	11.0753	11.3315	11.5052	11.7734
CUST_1410_PI418051350	contig02273	1.26419	2.40193	0.383211	0.818293	12.9474	13.9968	11.528	12.0834	11.6066	14.3766	14.6846	16.4053
CUST_1411_PI418051350	contig02275	0.527589	1.44152	0.394332	0.824271	11.4943	11.3407	11.1351	11.4425	12.6746	12.4959	12.3333	10.6173
CUST_1412_PI418051350	contig02276	1.39032	2.62136	0.00273364	0.209482	13.8115	13.2074	12.9192	12.9391	14.5817	14.6879	14.4808	14.953
CUST_1413_PI418051350	contig02278	-0.0553795	-1.03913	0.640499	0.91553	18.4321	18.4169	18.3886	18.3383	18.2053	18.403	18.3308	18.474
CUST_1414_PI418051350	contig02279	0.00856507	1.00595	0.929915	0.986624	6.71762	6.64987	6.7075	6.65805	6.68775	6.63373	6.64762	6.74754
CUST_1415_PI418051350	contig02280	-0.0324808	-1.02277	0.868745	0.975804	16.703	17.1886	17.0732	17.0502	16.9434	17.1375	17.2052	16.741
CUST_1416_PI418051350	contig02281	-0.673892	-1.59537	0.291249	0.767215	16.1107	16.0689	15.2642	15.1757	15.4689	13.9417	14.0155	15.9304
CUST_1417_PI418051350	contig02283	0.0171704	1.01197	0.856674	0.973345	6.67499	6.6201	6.67197	6.65955	6.68946	6.60974	6.64425	6.69589
CUST_1418_PI418051350	contig02284	0.0573159	1.04053	0.768297	0.951258	6.68153	6.70546	7.03881	6.7141	6.63689	6.59111	6.67115	7.16737
CUST_1419_PI418051350	contig02285	0.327752	1.25506	0.174635	0.683059	7.93597	7.33035	7.19803	7.44002	7.82545	7.75262	7.71186	8.01091
CUST_142_PI418051350	contig00213	-0.416081	-1.3343	0.468985	0.852916	9.05877	7.74652	8.64437	8.39144	7.34245	7.74353	7.8492	8.93614
CUST_1420_PI418051350	contig02289	-0.229787	-1.17266	0.101797	0.592544	17.2174	17.3305	17.3562	17.3649	17.0675	16.9519	16.9319	17.2098
CUST_1421_PI418051350	contig02290	-0.843901	-1.7949	0.176656	0.68521	8.81885	8.27239	9.19256	9.2446	7.87814	8.60876	9.20622	6.99249
CUST_1422_PI418051350	contig02291	-0.468541	-1.38371	0.056831	0.496569	8.84104	8.34436	8.3045	8.21717	8.02395	8.02959	8.2738	7.86497
CUST_1423_PI418051350	contig02292	0.896328	1.86132	0.079281	0.549611	7.05865	7.02869	7.52897	7.34891	7.25294	7.95117	8.38016	8.79667
CUST_1424_PI418051350	contig02293	0.489423	1.40388	0.310948	0.777996	9.1363	7.73015	7.6659	7.77905	8.92384	8.36256	8.43175	8.7362
CUST_1425_PI418051350	contig02295	-0.530009	-1.44394	0.0980843	0.585022	7.83316	7.25815	6.99223	6.71569	6.70458	6.73337	7.01801	6.77497
CUST_1426_PI418051350	contig02296	0.633071	1.55086	0.152356	0.658194	15.7519	15.6869	15.3843	15.6367	15.9025	15.879	15.7699	17.1215
CUST_1427_PI418051350	contig02298	0.274694	1.20974	0.218312	0.720167	16.4079	15.7501	15.8079	16.1489	16.4209	16.2594	16.1348	16.3425
CUST_1428_PI418051350	contig02299	0.0146639	1.01022	0.91075	0.983214	6.58379	6.763	6.83033	6.66545	6.69315	6.79875	6.94056	6.57587
CUST_1429_PI418051350	contig02300	0.542076	1.45607	0.17227	0.680959	7.1206	6.81359	7.07901	7.03524	7.55617	6.87808	6.89332	8.17568
CUST_143_PI418051350	contig00214	-0.462713	-1.37813	0.228875	0.728114	13.0541	12.2906	12.6794	12.6197	12.6481	11.5858	11.6295	12.3504
CUST_1430_PI418051350	contig02301	-0.244035	-1.1843	0.837041	0.968672	10.2104	7.99374	8.26226	8.24144	7.70861	10.7181	10.7854	7.26352
CUST_1431_PI418051350	contig02302	-0.746249	-1.67743	0.369042	0.810154	9.90615	7.7688	7.27252	7.35323	8.279	6.93819	7.42209	7.28994
CUST_1432_PI418051350	contig02305	0.0402113	1.02826	0.725577	0.938695	6.8698	6.72007	6.64889	6.70836	6.70265	6.66176	7.02674	6.84222
CUST_1433_PI418051350	contig02306	0.700471	1.62504	0.494597	0.86214	9.69597	8.16796	8.15603	8.41155	8.63701	8.13167	8.35496	11.3688
CUST_1434_PI418051350	contig02308	0.201187	1.14964	0.197906	0.70406	17.3486	17.2407	17.1405	17.3253	17.4469	17.3505	17.2305	17.6883
CUST_1435_PI418051350	contig02309	-0.0741712	-1.05276	0.901407	0.981603	13.6375	12.8437	12.4313	12.6118	11.8394	13.225	13.2418	13.7074
CUST_1436_PI418051350	contig02310	-3.20099	-9.19588	0.134829	0.638268	13.832	13.7873	13.9399	13.8608	14.7868	8.94643	9.21036	8.05149
CUST_1437_PI418051350	contig02311	-0.0191822	-1.01338	0.849131	0.971617	6.72869	6.68505	6.66233	6.55152	6.68834	6.72593	6.63203	6.5958
CUST_1438_PI418051350	contig02312	0.172524	1.12703	0.43222	0.837324	8.81809	8.80749	8.86726	9.46537	9.08069	8.50402	9.11677	9.41838
CUST_1439_PI418051350	contig02313	-0.767395	-1.70219	0.0810756	0.554692	12.7694	12.5458	12.835	12.9393	11.8505	12.7724	12.6033	11.3618
CUST_144_PI418051350	contig00215	-0.161075	-1.11812	0.526615	0.875357	17.5046	17.6634	17.7451	17.5939	17.6315	17.729	17.8005	16.9581
CUST_1440_PI418051350	contig02315	-0.0724551	-1.0515	0.702477	0.931248	17.7227	17.6824	17.6718	17.6308	17.2607	17.7649	17.6832	17.8543
CUST_1441_PI418051350	contig02316	-4.10193	-17.1713	0.0216439	0.366862	15.3886	15.12	13.2067	9.04816	10.2085	9.30289	11.4391	8.75081
CUST_1442_PI418051350	contig02318	0.314393	1.24349	0.646551	0.917187	14.1165	14.0494	14.0232	13.9488	13.3818	13.9077	13.8918	15.8136
CUST_1443_PI418051350	contig02319	0.0292256	1.02046	0.792666	0.958112	14.8463	14.8856	14.8449	15.1208	14.8289	14.8607	15.0509	15.0177
CUST_1444_PI418051350	contig02320	0.2446	1.18476	0.339507	0.793918	16.3427	16.1298	16.0146	16.044	16.2093	16.1703	16.1333	16.8745
CUST_1445_PI418051350	contig02324	0.191657	1.14207	0.519269	0.872417	7.37965	6.98762	6.78126	6.87671	7.26674	6.76377	6.85125	7.69697
CUST_1446_PI418051350	contig02325	-0.384076	-1.30502	0.177715	0.686994	9.42278	9.28401	9.68348	9.84572	9.54875	8.97416	8.95494	8.80585
CUST_1447_PI418051350	contig02326	0.241169	1.18195	0.567483	0.891082	9.39807	8.63135	8.29443	8.14707	8.85443	9.69478	9.37326	8.58523
CUST_1448_PI418051350	contig02327	-0.164248	-1.12058	0.540687	0.880336	13.2694	12.7668	12.8148	12.9657	12.7915	12.2432	12.6159	13.2126
CUST_1449_PI418051350	contig02328	1.30569	2.47202	0.152014	0.657908	10.3932	10.6722	9.39327	9.18376	9.86785	12.1528	11.7595	12.447
CUST_145_PI418051350	contig00217	-0.14298	-1.10418	0.8362	0.968394	9.28706	8.07999	7.64219	7.44043	8.90965	7.09208	7.08835	8.47956
CUST_1450_PI418051350	contig02329	0.671949	1.59322	0.432068	0.837324	9.66615	8.26128	7.62487	7.95357	10.0492	7.87558	7.77696	9.85705
CUST_1451_PI418051350	contig02331	-0.21584	-1.16138	0.711195	0.934039	8.46038	7.17588	7.38049	7.1205	6.65803	7.09018	7.50628	8.28298
CUST_1452_PI418051350	contig02333	0.0890371	1.06366	0.364917	0.807785	6.69076	6.73326	6.74537	6.73223	6.83527	6.74586	6.79722	6.82313
CUST_1453_PI418051350	contig02334	0.384107	1.30505	0.296035	0.770044	7.63945	6.94804	6.78113	6.73052	7.28331	7.19662	7.21954	8.00424
CUST_1454_PI418051350	contig02335	0.329627	1.25669	0.210511	0.714636	7.10137	7.27537	7.14664	7.09174	7.96777	7.40747	7.27852	7.17405
CUST_1455_PI418051350	contig02338	2.12548	4.36349	0.00198312	0.196741	6.88688	6.78887	6.97862	7.04895	9.2799	7.85288	8.55386	9.5827
CUST_1456_PI418051350	contig02339	-0.527571	-1.4415	0.133655	0.636784	15.816	15.5631	14.7353	14.7427	14.8661	14.8576	14.634	14.9235
CUST_1457_PI418051350	contig02340	-0.237824	-1.17921	0.144198	0.647814	15.6465	15.5585	15.7347	15.6155	15.5101	15.1419	15.1566	15.5073
CUST_1458_PI418051350	contig02342	0.174714	1.12874	0.558724	0.888206	7.63708	7.33357	7.2604	7.24491	7.22947	7.41046	7.33565	8.14492
CUST_1459_PI418051350	contig02343	0.590946	1.50623	0.250859	0.742633	7.92383	7.01856	7.03843	6.89922	8.6936	7.18437	7.38936	7.70358
CUST_146_PI418051350	contig00218	0.34449	1.2697	0.450422	0.844963	14.5134	13.755	13.8066	13.9926	14.7413	13.6604	13.4791	14.8905
CUST_1460_PI418051350	contig02344	0.242649	1.18316	0.785339	0.955977	8.59786	7.05773	6.95092	6.94164	6.85244	7.13253	7.02503	9.3986
CUST_1461_PI418051350	contig02345	0.0423949	1.02982	0.935468	0.987688	9.26511	7.88666	7.83714	7.8519	8.89344	7.6508	7.91022	8.44952
CUST_1462_PI418051350	contig02347	0.21211	1.15838	0.617927	0.905999	7.12332	6.7218	6.64659	6.59575	6.57502	6.59646	6.69368	7.88255
CUST_1463_PI418051350	contig02350	0.829546	1.77713	0.180602	0.689118	9.01203	7.31153	7.41163	7.63265	8.90662	8.54514	7.86729	9.2215
CUST_1464_PI418051350	contig02351	-0.165427	-1.1215	0.312842	0.780507	7.09468	7.39784	6.91624	6.93371	6.99036	6.92282	7.01553	6.96168
CUST_1465_PI418051350	contig02352	1.28058	2.42936	0.0273499	0.3978	7.94093	7.8352	7.75474	8.95918	10.1094	9.2592	7.82161	9.32506
CUST_1466_PI418051350	contig02353	-0.311325	-1.24085	0.528741	0.87607	10.5292	9.86144	9.78269	9.93022	9.47842	8.61793	9.65515	10.6982
CUST_1467_PI418051350	contig02354	-0.465011	-1.38033	0.173279	0.681632	16.6308	16.6323	16.8162	16.8623	16.1131	16.8797	16.7986	15.7549
CUST_1468_PI418051350	contig02357	0.395538	1.31543	0.259891	0.749294	7.9567	8.1714	8.69072	8.61742	9.18333	8.46394	8.65181	8.22758
CUST_1469_PI418051350	contig02358	0.93794	1.91579	0.00806042	0.2836	7.40587	7.11051	7.13427	7.07833	8.33555	7.683	7.72307	8.39792
CUST_147_PI418051350	contig00221	0.410579	1.32922	0.57999	0.894134	9.07108	7.69804	7.04484	7.28961	9.04153	7.18339	7.35802	8.85585
CUST_1470_PI418051350	contig02359	0.0494601	1.03488	0.677138	0.926282	7.75935	7.72746	7.89397	7.97889	7.93128	7.75457	7.77252	7.8768
CUST_1471_PI418051350	contig02361	0.35855	1.28214	0.490528	0.86049	9.32455	9.05232	8.99701	9.15668	8.75462	9.7114	8.71088	10.5636
CUST_1472_PI418051350	contig02362	-0.179255	-1.1323	0.155544	0.662973	7.02679	7.23797	7.15031	6.93442	6.86753	6.98228	6.88308	6.96915
CUST_1473_PI418051350	contig02363	-0.656535	-1.57629	0.398608	0.825151	10.7736	11.3047	10.3224	10.259	10.0386	11.6901	11.3191	8.85618
CUST_1474_PI418051350	contig02365	0.184937	1.13677	0.412338	0.83011	14.3332	14.3505	14.3938	14.3179	14.1236	14.71	14.4955	14.868
CUST_1475_PI418051350	contig02367	0.0957963	1.06866	0.404957	0.828068	6.99352	6.94915	6.94835	7.1325	7.20328	7.16601	7.0053	6.98155
CUST_1476_PI418051350	contig02369	-0.298524	-1.22989	0.286888	0.763335	10.9713	11.1761	10.7491	10.6602	10.7412	10.8831	11.1377	10.2048
CUST_1477_PI418051350	contig02372	0.639614	1.55791	0.0458495	0.468324	9.78262	9.53896	9.32653	9.37884	10.0456	9.98896	9.78635	10.6598
CUST_1478_PI418051350	contig02376	-0.185361	-1.1371	0.123597	0.623621	18.1362	18.2055	18.2652	18.263	17.9947	18.11	18.1024	17.9489
CUST_1479_PI418051350	contig02379	0.479866	1.39461	0.105502	0.597561	7.87574	7.26221	7.12706	7.26353	7.65339	8.54836	7.82882	7.93086
CUST_148_PI418051350	contig00222	1.02362	2.03302	0.0366985	0.436615	16.1288	15.4138	15.1622	15.3205	16.0012	16.9239	16.7512	17.016
CUST_1480_PI418051350	contig02381	0.32939	1.25648	0.702379	0.931248	7.99492	8.03115	7.88049	7.91068	6.92495	7.78842	8.00023	10.0906
CUST_1481_PI418051350	contig02382	2.75788	6.76401	0.00433582	0.232084	7.68574	7.73379	7.18918	7.51606	10.2105	11.8341	11.2477	9.2944
CUST_1482_PI418051350	contig02385	0.553524	1.46767	0.436985	0.840079	11.1695	9.89258	10.1376	10.2749	10.3799	10.317	10.2362	12.2725
CUST_1483_PI418051350	contig02386	-0.0694183	-1.04929	0.488001	0.859468	6.97082	6.95535	7.07607	6.99258	6.93684	6.8807	6.84058	6.95476
CUST_1484_PI418051350	contig02388	2.30207	4.93164	0.0533492	0.486616	10.3048	9.24716	9.80913	9.94017	10.5041	11.8717	11.7516	14.017
CUST_1485_PI418051350	contig02389	0.654681	1.57427	0.322046	0.786644	7.16866	6.97886	6.951	6.93535	6.66177	7.57543	7.2572	8.97665
CUST_1486_PI418051350	contig02391	-0.5861	-1.50118	0.17026	0.679063	6.95502	7.99585	7.13901	7.54866	6.57519	7.0175	7.8036	6.55066
CUST_1487_PI418051350	contig02392	2.68373	6.42513	0.00693557	0.277196	7.42266	7.24842	6.96973	7.36726	11.0449	8.48127	8.73893	10.2357
CUST_1488_PI418051350	contig02395	-0.676886	-1.59869	0.0857947	0.562281	12.0991	11.591	11.912	11.8824	10.5708	11.6825	11.6729	11.3081
CUST_1489_PI418051350	contig02396	0.0370415	1.02601	0.893581	0.979283	7.34376	7.0778	7.71237	7.81859	7.51812	7.09303	6.98706	7.73999
CUST_149_PI418051350	contig00223	0.198677	1.14765	0.638695	0.914792	9.61884	9.78057	9.46882	9.42831	10.4404	10.151	9.92203	8.96714
CUST_1490_PI418051350	contig02397	0.252554	1.19131	0.135914	0.639059	16.8631	17.1195	16.9666	17.0918	17.0511	17.5075	17.3324	17.2985
CUST_1491_PI418051350	contig02400	3.96269	15.5915	0.00139832	0.193085	6.84084	7.1659	7.22891	7.16597	12.5038	9.99429	10.4251	10.3787
CUST_1492_PI418051350	contig02402	1.16268	2.23872	0.365788	0.807862	7.88625	7.47736	7.58939	7.60758	7.24523	7.72308	7.6832	11.5018
CUST_1493_PI418051350	contig02405	-0.889251	-1.85221	0.151313	0.656577	14.2082	13.168	12.7667	12.7762	11.8072	13.2476	13.3052	12.3963
CUST_1494_PI418051350	contig02407	0.849359	1.8017	0.218147	0.720144	7.10506	8.00046	6.71207	6.74254	6.98552	8.80048	9.01935	8.48547
CUST_1495_PI418051350	contig02408	-0.0374933	-1.02633	0.789863	0.957631	6.84967	6.65639	6.61373	6.71818	6.54862	6.58314	6.68328	6.87771
CUST_1496_PI418051350	contig02410	0.227241	1.17059	0.244674	0.737828	13.3651	13.8148	13.4605	13.4498	13.8236	13.4984	13.6386	13.9247
CUST_1497_PI418051350	contig02411	0.477254	1.39209	0.664909	0.921831	9.51247	6.95086	6.98162	6.82318	6.64409	8.46509	9.04045	9.40064
CUST_1498_PI418051350	contig02412	-0.0201386	-1.01406	0.89369	0.979283	7.61745	7.65453	7.70647	7.74059	7.84931	7.6335	7.71957	7.40925
CUST_1499_PI418051350	contig02413	-0.147381	-1.10756	0.735791	0.942486	15.7577	15.474	14.7224	14.8003	15.9043	14.624	14.9108	14.8792
CUST_15_PI418051350	contig00024	0.0509382	1.03594	0.807684	0.96124	7.11764	6.92324	6.81044	6.60224	7.06571	6.60062	6.67396	7.19703
CUST_150_PI418051350	contig00224	-0.476339	-1.39121	0.147794	0.652531	7.83708	8.59855	8.39308	9.08327	8.01014	8.25213	7.90352	7.65681
CUST_1500_PI418051350	contig02415	-0.692659	-1.61626	0.0576575	0.499573	14.6447	14.6626	14.7826	14.7791	14.4409	14.0803	14.2642	13.397
CUST_1501_PI418051350	contig02416	-0.82045	-1.76596	0.101402	0.592394	13.1345	14.352	14.4167	14.3088	12.9375	12.8812	12.8433	13.5881
CUST_1502_PI418051350	contig02417	0.276807	1.21151	0.569656	0.892087	7.16409	7.40836	7.49868	7.44667	7.45845	6.82012	6.85645	8.57881
CUST_1503_PI418051350	contig02418	0.933633	1.91008	0.294238	0.769603	7.21401	6.66226	7.61186	7.07326	6.76608	7.49088	7.51696	9.74973
CUST_1504_PI418051350	contig02419	0.495815	1.41012	0.189206	0.696011	7.40674	7.0567	7.12174	7.04335	7.28953	7.30888	7.43007	8.37443
CUST_1505_PI418051350	contig02421	-0.221927	-1.16629	0.253554	0.744592	7.20949	6.97674	6.70605	6.65604	6.57625	6.76315	6.79943	6.84396
CUST_1506_PI418051350	contig02422	-0.0558059	-1.03944	0.909382	0.983043	8.08005	7.13951	7.10112	6.80796	6.63519	7.43116	7.2722	8.01982
CUST_1507_PI418051350	contig02425	0.953466	1.93652	0.185857	0.693247	8.71901	7.02467	7.61502	7.669	9.74886	7.7166	8.28821	8.49482
CUST_1508_PI418051350	contig02427	-0.159815	-1.11714	0.495086	0.862358	7.96483	7.68648	7.72811	7.59484	7.29209	7.45586	7.61477	8.00594
CUST_1509_PI418051350	contig02429	0.640564	1.55894	0.20531	0.709921	10.5522	9.71565	11.0556	11.1518	11.1799	10.4867	10.598	11.5711
CUST_151_PI418051350	contig00225	0.32303	1.25096	0.122411	0.620946	7.45048	7.3003	7.18837	7.28285	7.87004	7.38007	7.27834	7.75622
CUST_1510_PI418051350	contig02430	0.29126	1.22371	0.1582	0.665559	6.56908	6.53729	6.58986	6.70825	6.70172	6.6722	6.72873	7.22702
CUST_1511_PI418051350	contig02431	0.108211	1.07789	0.380885	0.816434	6.82924	6.62949	6.66648	6.64761	6.87836	6.669	6.73861	6.85824
CUST_1512_PI418051350	contig02432	0.229962	1.1728	0.390607	0.822721	7.71707	7.73017	8.0054	7.97946	7.74103	7.80919	7.88889	8.53949
CUST_1513_PI418051350	contig02433	0.381944	1.3031	0.550513	0.884541	7.92317	7.25053	7.06413	7.0287	6.89594	7.51338	7.40909	9.00878
CUST_1514_PI418051350	contig02435	-0.0300168	-1.02102	0.787311	0.956578	6.92962	6.83818	6.90712	6.79321	6.96204	6.81887	6.81294	6.74997
CUST_1515_PI418051350	contig02436	0.0879132	1.06283	0.748354	0.946591	8.10996	8.64866	8.58666	8.9387	8.66555	8.65137	9.14591	8.22085
CUST_1516_PI418051350	contig02437	0.069716	1.04951	0.473934	0.854652	6.64344	6.63086	6.65555	6.71102	6.69147	6.69508	6.72346	6.76598
CUST_1517_PI418051350	contig02438	-0.383148	-1.30418	0.480623	0.856864	8.55925	6.79396	6.94729	6.97685	6.98964	7.50897	7.05946	6.89198
CUST_1518_PI418051350	contig02440	0.0160485	1.01119	0.866636	0.975271	6.57991	6.52326	6.51837	6.53241	6.57464	6.47937	6.54645	6.58915
CUST_1519_PI418051350	contig02441	-0.0108346	-1.00754	0.908803	0.982942	6.60532	6.57694	6.54278	6.52577	6.58015	6.58056	6.568	6.5296
CUST_152_PI418051350	contig00228	-0.0780165	-1.05557	0.784448	0.955926	7.50184	6.70711	7.04245	6.92741	6.65588	6.77694	7.2527	7.28913
CUST_1520_PI418051350	contig02443	0.10381	1.07461	0.512358	0.868465	6.76526	6.56791	6.61287	6.49934	6.9725	6.64252	6.54594	6.63398
CUST_1521_PI418051350	contig02445	0.225368	1.16908	0.253216	0.744555	16.3511	16.9039	16.634	16.7355	16.7299	17.1593	16.7789	16.917
CUST_1522_PI418051350	contig02446	-0.280799	-1.21487	0.161614	0.670587	17.5465	17.5913	17.4753	17.3588	17.4217	17.2444	17.5167	16.9101
CUST_1523_PI418051350	contig02447	0.102215	1.07342	0.647153	0.917472	10.4154	10.9304	10.3144	10.3453	10.6109	10.7375	11.0333	10.486
CUST_1524_PI418051350	contig02448	-0.270735	-1.20642	0.758701	0.948073	11.6762	12.6147	11.4494	11.278	12.9046	9.89405	9.94786	12.0167
CUST_1525_PI418051350	contig02451	-0.046012	-1.03241	0.941262	0.989017	8.73768	7.53135	7.48236	7.64456	8.90108	8.27598	7.3218	6.99448
CUST_1526_PI418051350	contig02452	-0.221833	-1.16621	0.10886	0.601737	7.11498	6.88874	6.88332	6.82266	6.7068	6.86878	6.7069	6.69657
CUST_1527_PI418051350	contig02454	-0.673675	-1.59513	0.129479	0.630003	16.2214	16.4485	15.467	15.4899	15.1874	16.0018	15.9389	14.9695
CUST_1528_PI418051350	contig02455	0.0247722	1.01732	0.803002	0.960674	6.50776	6.61594	6.56523	6.57737	6.61943	6.58014	6.49036	6.61464
CUST_1529_PI418051350	contig02457	1.13776	2.20039	0.00935785	0.295053	11.8077	11.5087	11.2167	11.4775	12.6214	12.2945	12.1823	13.2171
CUST_153_PI418051350	contig00229	0.439849	1.35646	0.514059	0.86858	16.2664	17.0283	15.7748	15.7182	15.7762	16.9626	16.4018	17.9022
CUST_1530_PI418051350	contig02458	-0.00492968	-1.00342	0.993159	0.998436	11.2312	10.587	9.96749	9.86453	9.88029	10.3117	10.2932	11.5366
CUST_1531_PI418051350	contig02459	-0.450881	-1.36688	0.261398	0.750063	7.42017	7.94283	8.89061	8.38442	7.36618	7.6053	8.2651	7.34648
CUST_1532_PI418051350	contig02460	-0.093135	-1.06669	0.898697	0.980399	8.7214	7.68659	7.65939	7.50714	6.97843	7.50774	7.35313	9.30299
CUST_1533_PI418051350	contig02461	0.0381881	1.02682	0.690554	0.927815	18.1052	18.12	18.1097	18.1305	18.2008	18.1605	18.1518	18.1028
CUST_1534_PI418051350	contig02463	-1.12663	-2.18348	0.00616055	0.266072	16.6623	16.6062	16.9349	16.9223	15.3461	15.3336	15.3535	16.1275
CUST_1535_PI418051350	contig02464	-0.0884599	-1.06323	0.44824	0.843724	6.937	6.75053	6.73306	6.78319	6.67561	6.69787	6.69488	6.80828
CUST_1536_PI418051350	contig02467	0.249918	1.18914	0.441993	0.841734	10.0641	9.92499	10.1242	10.4359	10.8082	10.496	10.4496	9.73788
CUST_1537_PI418051350	contig02468	0.367622	1.29022	0.603285	0.901785	8.53491	7.51055	7.09611	6.78995	6.88107	8.79191	9.05283	8.28792
CUST_1538_PI418051350	contig02469	1.14441	2.21056	0.0223019	0.372625	10.0905	9.75539	9.64203	10.0056	11.7934	10.7313	10.8737	10.507
CUST_1539_PI418051350	contig02470	0.402056	1.32139	0.0340966	0.428998	11.9253	12.1407	12.0549	12.289	12.6323	12.1312	12.4356	12.5284
CUST_154_PI418051350	contig00230	0.878934	1.83902	0.180557	0.689118	6.95825	6.83704	6.71453	6.84136	7.00836	7.03476	7.3068	9.0309
CUST_1540_PI418051350	contig02475	-0.374281	-1.29619	0.210679	0.714636	16.2205	15.7284	15.7513	15.8979	15.2226	15.3557	15.4471	16.0267
CUST_1541_PI418051350	contig02476	0.038153	1.0268	0.716629	0.936197	6.96483	6.82816	6.85403	6.85299	6.89217	6.88047	6.87293	6.99209
CUST_1542_PI418051350	contig02477	-0.321291	-1.24945	0.108738	0.601737	18.1155	18.0736	18.0426	17.9644	17.8464	17.9596	17.9509	17.4272
CUST_1543_PI418051350	contig02479	-0.753777	-1.6862	0.402098	0.827075	7.51339	9.83383	7.07543	7.07045	6.78384	7.07004	7.32538	8.17728
CUST_1544_PI418051350	contig02481	0.765503	1.69996	0.164583	0.673389	7.52889	6.70506	6.61513	6.61352	7.55804	6.99965	7.03754	8.56815
CUST_1545_PI418051350	contig02482	-0.0615062	-1.04355	0.718738	0.93666	18.338	18.3151	18.3518	18.3139	18.1385	18.1143	18.0517	18.58
CUST_1546_PI418051350	contig02483	-0.711724	-1.63776	0.650279	0.918147	9.17084	7.43079	12.2354	12.1133	9.70818	10.148	9.93774	6.88974
CUST_1547_PI418051350	contig02485	-1.79799	-3.47735	0.0886357	0.567307	11.1634	8.79808	7.75534	8.07886	7.66734	7.00222	7.13129	7.75053
CUST_1548_PI418051350	contig02486	0.0691557	1.0491	0.820332	0.964577	14.0021	13.8706	14.2793	14.5222	14.5597	14.5862	13.9968	13.6297
CUST_1549_PI418051350	contig02488	0.334541	1.26098	0.562438	0.889151	8.70352	7.21958	7.49843	7.78457	8.44636	7.28409	7.4105	8.77456
CUST_155_PI418051350	contig00231	0.384926	1.30579	0.638721	0.914792	7.62923	8.06856	9.44072	8.99308	8.51793	9.88951	10.2457	7.48391
CUST_1550_PI418051350	contig02489	0.0109397	1.00761	0.991112	0.998248	16.8425	17.4923	14.7674	14.798	15.1059	16.318	16.7143	17.5284
CUST_1551_PI418051350	contig02491	-0.168425	-1.12383	0.265015	0.752468	16.2929	16.2584	15.9795	15.9093	15.9198	15.803	16.1951	16.0716
CUST_1552_PI418051350	contig02494	0.385776	1.30656	0.0867324	0.563094	6.84211	7.00625	6.94101	7.02081	7.17687	7.15189	7.09302	7.68728
CUST_1553_PI418051350	contig02496	-0.493029	-1.4074	0.174392	0.682665	15.8605	15.7433	15.8458	15.9488	16.0009	15.1433	15.2361	14.8315
CUST_1554_PI418051350	contig02499	-0.0935834	-1.06702	0.587195	0.896311	17.3806	17.3902	17.3708	17.4784	17.4948	17.4359	17.4171	16.9933
CUST_1555_PI418051350	contig02501	0.325727	1.2533	0.622061	0.908352	8.88168	8.40627	8.18069	8.01401	8.03776	10.0221	10.2449	8.19123
CUST_1556_PI418051350	contig02502	-0.588769	-1.50396	0.440687	0.84163	6.62732	6.57313	9.02462	8.9762	6.93979	6.93476	6.93039	6.56218
CUST_1557_PI418051350	contig02503	-1.04495	-2.0633	0.00279	0.209669	8.91983	9.03398	8.95055	8.75428	7.6221	8.17586	8.38885	7.76691
CUST_1558_PI418051350	contig02504	0.0491079	1.03462	0.800091	0.959744	16.4835	16.2859	16.5091	16.6434	16.6312	16.1363	16.1956	16.6959
CUST_1559_PI418051350	contig02506	-0.519382	-1.43334	0.119625	0.618065	7.90138	8.21306	8.14239	7.9104	8.10525	7.19854	7.46887	7.14374
CUST_156_PI418051350	contig00232	0.355957	1.27983	0.434525	0.83808	10.5736	10.3944	10.6655	10.851	10.3055	9.61423	11.6871	11.8379
CUST_1560_PI418051350	contig02507	0.267902	1.20406	0.150989	0.656528	7.01975	7.21358	7.18016	7.02665	7.36052	7.66054	7.61709	7.1411
CUST_1561_PI418051350	contig02508	-0.443863	-1.36024	0.197746	0.703913	15.2572	14.831	15.334	15.4124	14.607	15.3068	15.204	14.2674
CUST_1562_PI418051350	contig02510	-1.05649	-2.07987	0.162273	0.67129	9.64291	8.0717	7.04825	7.24638	7.53446	6.92538	7.0771	7.15675
CUST_1563_PI418051350	contig02511	-0.203137	-1.1512	0.802182	0.960635	8.81268	6.92336	6.69528	6.69634	6.69116	6.71676	6.69037	8.42771
CUST_1564_PI418051350	contig02512	0.592173	1.50752	0.0600383	0.50529	7.47192	7.42063	7.47871	7.43849	7.98795	7.55269	7.66169	8.53253
CUST_1565_PI418051350	contig02513	0.0921673	1.06597	0.380533	0.816349	6.64435	6.66417	6.69118	6.75353	6.85111	6.79633	6.66343	6.72639
CUST_1566_PI418051350	contig02514	-0.0904469	-1.0647	0.858105	0.973593	11.929	11.6212	11.5582	11.5178	10.8566	11.2794	11.3616	12.6398
CUST_1567_PI418051350	contig02515	0.236114	1.17782	0.512179	0.868449	6.69751	6.95533	6.7636	6.94646	6.74246	7.65058	7.96058	6.66817
CUST_1568_PI418051350	contig02516	-0.123837	-1.08963	0.249277	0.741114	6.64583	6.60805	6.46396	6.61138	6.40839	6.55333	6.46421	6.50288
CUST_1569_PI418051350	contig02517	1.63962	3.11583	0.134532	0.637821	6.77122	6.63953	6.92645	6.54011	7.99611	6.64482	6.77463	10.357
CUST_157_PI418051350	contig00236	0.309903	1.23962	0.297966	0.771145	7.41893	6.97317	7.13411	7.11605	6.97397	7.6226	7.62118	7.85102
CUST_1570_PI418051350	contig02518	0.673237	1.59465	0.285842	0.763335	7.91849	6.93803	6.89831	6.75243	8.03578	6.94675	6.83999	8.77246
CUST_1571_PI418051350	contig02520	-0.4513	-1.36727	0.0515255	0.48114	17.2007	17.0442	16.9191	16.9984	16.9282	16.591	16.5488	16.3516
CUST_1572_PI418051350	contig02522	0.030855	1.02162	0.980178	0.996463	9.06967	8.73887	7.53597	7.54107	6.81797	7.45451	7.78202	11.0034
CUST_1573_PI418051350	contig02523	-0.0957635	-1.06863	0.66402	0.921743	7.49913	6.80637	6.82172	6.96311	6.94617	7.01372	6.92728	6.99395
CUST_1574_PI418051350	contig02524	0.571812	1.48639	0.465161	0.851558	10.4648	10.303	10.595	10.5898	10.7067	9.88089	9.66961	12.5938
CUST_1575_PI418051350	contig02525	-0.228525	-1.17164	0.585752	0.895921	11.7133	11.6631	11.6962	11.8655	11.3874	12.2535	12.3529	10.781
CUST_1576_PI418051350	contig02528	-0.0924248	-1.06616	0.44424	0.841734	6.93101	6.7043	6.66164	7.01558	6.67755	6.66529	6.72215	6.82536
CUST_1577_PI418051350	contig02530	0.418459	1.3365	0.200886	0.70651	6.91843	7.14065	6.80667	7.46998	7.20019	7.22489	7.08627	8.09702
CUST_1578_PI418051350	contig02532	0.450057	1.36609	0.119351	0.617967	6.71505	6.74583	6.77548	7.08836	7.27542	6.89498	6.69895	7.67058
CUST_1579_PI418051350	contig02533	0.457997	1.37363	0.522449	0.87391	13.3824	13.5013	11.4319	11.4095	13.3513	12.7184	12.3701	13.7828
CUST_158_PI418051350	contig00237	0.184967	1.13679	0.150142	0.656111	17.7628	17.8218	17.9942	17.9903	18.0632	18.1179	18.0685	17.9753
CUST_1580_PI418051350	contig02536	-0.667807	-1.58866	0.0458734	0.468324	10.1073	9.84167	9.46444	9.42981	8.72367	9.31847	9.3785	9.32052
CUST_1581_PI418051350	contig02540	-0.250976	-1.19001	0.318621	0.784147	7.72373	7.11235	7.00638	6.99511	7.0591	6.8104	6.8951	7.17205
CUST_1582_PI418051350	contig02541	-0.255422	-1.19368	0.723103	0.937845	9.9782	10.6763	11.8298	11.6492	11.3527	10.9226	10.8479	9.38979
CUST_1583_PI418051350	contig02543	-1.96811	-3.91255	0.1121	0.605214	10.0865	7.12898	11.0433	10.8534	7.13288	7.93079	8.04173	7.14033
CUST_1584_PI418051350	contig02544	0.0217575	1.0152	0.81594	0.963575	6.77182	6.80753	6.86377	6.69836	6.8363	6.68497	6.8741	6.80985
CUST_1585_PI418051350	contig02546	0.60058	1.51633	0.0320793	0.420136	14.8178	14.3695	14.3747	14.6975	15.2548	15.029	14.651	15.4303
CUST_1586_PI418051350	contig02547	0.0758119	1.05395	0.628135	0.910046	7.31182	7.16913	7.26634	7.19966	7.53407	7.10731	7.05407	7.32662
CUST_1587_PI418051350	contig02548	-0.476732	-1.39159	0.104759	0.596924	16.0546	15.5527	16.2082	16.2036	15.417	15.2839	15.084	15.7821
CUST_1588_PI418051350	contig02549	-0.0469502	-1.03308	0.873267	0.976444	13.9962	13.8008	13.56	13.7108	13.7774	13.0772	13.4341	14.2585
CUST_1589_PI418051350	contig02550	0.167653	1.12323	0.766791	0.950894	7.46457	6.64816	7.32711	7.39971	6.75876	6.67466	6.89263	8.4367
CUST_159_PI418051350	contig00238	-1.00309	-2.00429	0.0905795	0.571068	10.2236	9.55508	8.49476	8.38432	8.03416	8.73846	8.45399	8.57856
CUST_1590_PI418051350	contig02551	-0.925485	-1.89932	0.156516	0.663176	11.8407	10.151	10.2715	10.1597	9.53851	9.39615	9.48197	10.4533
CUST_1591_PI418051350	contig02552	0.11105	1.08001	0.84328	0.970573	9.28118	8.44567	8.55791	8.58275	7.94478	8.73409	8.93305	9.85199
CUST_1592_PI418051350	contig02553	-0.057234	-1.04047	0.587376	0.896396	6.96037	7.05387	7.07594	7.17969	6.95195	7.01824	7.05267	6.98295
CUST_1593_PI418051350	contig02554	-2.99699	-7.98333	0.248056	0.740281	17.5595	16.0393	17.0943	17.1398	14.6019	8.9464	9.15362	18.0729
CUST_1594_PI418051350	contig02556	-0.0759067	-1.05402	0.598072	0.899786	17.3858	17.5188	17.44	17.4485	17.4557	17.4524	17.5785	17.1499
CUST_1595_PI418051350	contig02557	-0.0104667	-1.00728	0.915583	0.984207	6.65518	6.72807	6.6234	6.59168	6.61225	6.68161	6.65368	6.67949
CUST_1596_PI418051350	contig02558	0.742585	1.67317	0.357847	0.804391	10.2713	9.70901	9.78221	9.73445	9.50665	10.2981	10.1021	12.2597
CUST_1597_PI418051350	contig02559	0.0562712	1.03977	0.60325	0.901785	17.4848	17.4578	17.351	17.2508	17.5034	17.4134	17.457	17.4737
CUST_1598_PI418051350	contig02560	-0.145511	-1.10612	0.823001	0.965839	8.9364	7.09869	6.96398	6.87437	7.88192	7.10375	6.75705	7.70541
CUST_1599_PI418051350	contig02562	0.551366	1.46547	0.200852	0.70651	7.25865	7.09535	6.97445	6.81542	7.10563	7.6662	7.04028	8.44417
CUST_16_PI418051350	contig00025	1.01187	2.01653	0.00244911	0.202937	7.31045	7.33456	7.3742	7.47195	7.9899	8.50926	8.60831	8.55502
CUST_160_PI418051350	contig00239	-0.442237	-1.35871	0.530459	0.877152	8.98259	6.68856	7.17503	7.21157	7.03961	6.72219	6.79533	7.73936
CUST_1600_PI418051350	contig02563	-0.260562	-1.19795	0.379942	0.815829	8.82746	8.91512	9.43151	9.33854	8.722	8.21992	8.57152	9.2282
CUST_1601_PI418051350	contig02564	1.17445	2.25707	0.466569	0.852602	8.33503	11.851	9.1418	8.95964	12.3367	12.3057	12.1118	8.21479
CUST_1602_PI418051350	contig02565	0.834254	1.78293	0.00947769	0.296088	7.47157	7.24692	7.1407	7.34555	8.47647	7.67855	7.85147	8.22289
CUST_1603_PI418051350	contig02566	0.0754037	1.05366	0.456311	0.847095	6.68718	6.77877	6.73944	6.86583	6.86264	6.84586	6.75021	6.83412
CUST_1604_PI418051350	contig02567	-0.267897	-1.20405	0.737953	0.942737	12.2273	10.5814	11.1895	11.1358	10.5477	10.3316	9.93243	12.4879
CUST_1605_PI418051350	contig02569	-0.228376	-1.17152	0.556156	0.887547	8.63245	7.9993	8.90416	8.94248	8.77241	8.55951	8.17364	7.73095
CUST_1606_PI418051350	contig02570	1.4417	2.71641	0.0646493	0.516047	8.75949	8.96281	9.0664	9.27139	10.2547	9.38737	9.16489	11.6854
CUST_1607_PI418051350	contig02572	-0.0924677	-1.06619	0.879138	0.976862	8.147	7.89667	6.63294	6.59425	6.67329	8.20778	8.32831	7.43852
CUST_1608_PI418051350	contig02573	0.212692	1.15885	0.810893	0.961661	10.6065	8.49873	8.31811	8.43411	8.92248	8.41168	8.68211	10.65
CUST_1609_PI418051350	contig02574	1.45107	2.73411	0.0166935	0.338495	13.338	13.314	13.7553	13.9359	15.782	14.4394	14.0901	14.8041
CUST_161_PI418051350	contig00241	0.180751	1.13347	0.576902	0.893351	7.53594	7.30361	7.67535	7.87798	8.2125	7.71293	7.87039	7.15431
CUST_1610_PI418051350	contig02579	1.22695	2.34072	0.000768297	0.172619	12.5564	12.7974	12.8851	12.8853	13.6784	13.8445	14.2939	14.1722
CUST_1611_PI418051350	contig02581	0.267158	1.20343	0.418844	0.832646	6.82347	6.63544	6.64974	6.63104	6.60699	6.63072	6.69804	7.62941
CUST_1612_PI418051350	contig02583	0.289177	1.22194	0.134008	0.637811	16.9342	16.7107	16.5883	16.6044	16.8752	17.0013	16.8995	17.2832
CUST_1613_PI418051350	contig02586	-0.794679	-1.73469	0.329481	0.788909	9.70249	8.49961	7.55509	7.6251	7.55609	9.00039	8.84598	6.92889
CUST_1614_PI418051350	contig02587	-0.181844	-1.13433	0.655965	0.920123	13.5966	12.5407	13.0601	13.2499	12.4075	13.026	12.7155	13.4685
CUST_1615_PI418051350	contig02589	-1.90269	-3.73909	0.025412	0.38968	14.0553	13.6407	13.8939	13.6777	13.3177	11.3184	11.1625	11.2156
CUST_1616_PI418051350	contig02590	-0.111958	-1.08069	0.349587	0.799562	8.38214	8.1996	8.17461	8.34222	8.25516	8.13131	8.01144	8.17775
CUST_1617_PI418051350	contig02591	-1.06001	-2.08494	0.493042	0.861287	11.1396	8.74017	12.314	12.4834	8.89528	7.91316	8.12831	12.1825
CUST_1618_PI418051350	contig02594	1.69498	3.23771	0.0353715	0.43117	14.7201	13.6318	13.3836	13.2539	14.5394	16.2172	16.5358	15.8396
CUST_1619_PI418051350	contig02595	-0.0602632	-1.04266	0.526691	0.875357	6.71855	6.76651	6.81409	6.6993	6.68848	6.8396	6.57946	6.66295
CUST_162_PI418051350	contig00242	0.189304	1.14021	0.290784	0.766843	16.344	16.161	16.0026	15.9043	16.2462	16.2329	16.2088	16.5594
CUST_1620_PI418051350	contig02597	0.40611	1.32511	0.347059	0.797865	7.05023	7.26282	6.86939	6.87384	6.7388	7.52408	7.35776	8.22328
CUST_1621_PI418051350	contig02600	0.130883	1.09496	0.2276	0.727626	17.8272	17.9159	17.8468	17.9195	18.0744	18.0108	17.9928	17.9428
CUST_1622_PI418051350	contig02601	0.344425	1.26965	0.230104	0.728579	7.66799	7.19805	7.01935	6.99684	8.00689	7.57594	7.51664	7.35424
CUST_1623_PI418051350	contig02602	0.264402	1.20114	0.558987	0.88822	9.78594	8.84463	8.55314	8.49606	8.94529	8.95685	9.255	9.89716
CUST_1624_PI418051350	contig02603	-0.172431	-1.12696	0.561941	0.889151	14.542	14.847	14.3274	14.3988	14.8786	14.2241	14.6103	13.9391
CUST_1625_PI418051350	contig02604	-0.277605	-1.21218	0.198849	0.70531	12.2419	11.8331	11.8616	12.0222	11.4517	11.918	12.0206	11.7631
CUST_1626_PI418051350	contig02605	-0.162033	-1.11886	0.834607	0.968331	10.0483	7.72156	7.5511	7.8979	8.86718	7.48763	7.90786	8.44334
CUST_1627_PI418051350	contig02606	4.98658	31.7038	0.094363	0.579625	8.53417	7.13804	7.23832	7.24531	13.3056	7.69171	7.26569	17.0894
CUST_1628_PI418051350	contig02608	0.862901	1.81869	0.212959	0.715688	6.87065	7.12637	6.82625	6.86295	6.69912	7.5728	7.73328	9.07816
CUST_1629_PI418051350	contig02609	0.129775	1.09412	0.928564	0.98651	12.3076	9.91239	10.873	11.1686	11.3671	9.61355	7.69439	13.609
CUST_163_PI418051350	contig00244	-0.141304	-1.1029	0.335516	0.79214	17.5342	17.6938	17.672	17.5337	17.3628	17.2871	17.4352	17.6831
CUST_1630_PI418051350	contig02610	0.155739	1.11399	0.595707	0.899415	10.2148	9.92347	9.64232	9.5129	10.5408	9.85599	9.77879	9.82489
CUST_1631_PI418051350	contig02611	0.290867	1.22338	0.818767	0.964173	12.5892	11.3658	8.98137	9.25383	11.1144	9.86927	9.69001	13.0512
CUST_1632_PI418051350	contig02612	-0.048053	-1.03387	0.921586	0.985469	14.943	15.0427	14.341	14.4146	14.684	14.0186	13.8369	15.6076
CUST_1633_PI418051350	contig02615	-0.0850302	-1.06071	0.826263	0.966656	11.222	11.0304	10.5245	10.4429	11.0113	10.0733	10.2285	11.3189
CUST_1634_PI418051350	contig02617	-0.0795904	-1.05672	0.691114	0.927815	13.3897	13.6709	13.7076	13.9391	13.8302	13.3548	13.3144	13.4803
CUST_1635_PI418051350	contig02618	1.32423	2.50399	0.21268	0.715688	8.02511	6.62286	7.28313	7.16426	7.32949	8.0418	7.83835	10.5748
CUST_1636_PI418051350	contig02620	1.95847	3.8865	0.138507	0.642983	11.7828	9.63499	8.41997	8.37778	12.3985	10.2536	10.278	13.0278
CUST_1637_PI418051350	contig02621	-0.279515	-1.21379	0.19166	0.698419	16.2244	16.213	15.9402	16.0405	15.8103	16.1333	16.2448	15.5898
CUST_1638_PI418051350	contig02622	0.724285	1.65208	0.198165	0.704556	7.07175	6.94641	6.87026	6.82518	6.7946	7.48177	7.59472	8.70589
CUST_1639_PI418051350	contig02623	0.543447	1.45745	0.059595	0.505048	17.1311	16.762	16.4196	16.5148	17.0594	17.3729	17.3459	17.5719
CUST_164_PI418051350	contig00245	0.549168	1.46324	0.0531788	0.486127	14.9174	15.1087	14.7019	14.6039	15.6523	15.5961	15.6467	15.0528
CUST_1640_PI418051350	contig02626	-1.81763	-3.52503	0.107653	0.600608	10.8812	9.58361	7.85542	7.70318	7.0061	8.41639	9.17928	6.98725
CUST_1641_PI418051350	contig02627	-0.172207	-1.12678	0.299448	0.772152	7.0581	6.65245	6.55122	6.71636	6.5607	6.60658	6.64991	6.63878
CUST_1642_PI418051350	contig02628	-0.665554	-1.58618	0.228699	0.728068	8.71128	7.1484	7.05958	6.89569	7.07809	6.87204	6.80416	6.92447
CUST_1643_PI418051350	contig02630	-1.48394	-2.79711	0.00115569	0.189119	12.8489	12.6251	12.4847	12.4581	10.7622	11.4522	11.6407	11.1849
CUST_1644_PI418051350	contig02631	1.32189	2.49993	0.0001273	0.0986779	13.3157	13.6637	13.4148	13.6573	14.8026	14.9086	14.5704	14.939
CUST_1645_PI418051350	contig02632	-0.251872	-1.19075	0.54498	0.882408	17.2309	17.5168	17.5902	17.6292	17.6321	17.579	17.6528	16.3537
CUST_1646_PI418051350	contig02634	0.953569	1.93666	0.0661353	0.519591	10.1724	9.91737	10.0584	10.433	10.47	10.692	10.837	11.9617
CUST_1647_PI418051350	contig02636	-0.345946	-1.27098	0.700029	0.930527	15.7123	14.1127	15.4648	15.5945	14.0869	13.8178	13.7719	16.435
CUST_1648_PI418051350	contig02637	0.275036	1.21002	0.318472	0.784147	13.7713	14.1165	14.1365	14.1586	13.9381	14.1831	14.1577	14.7519
CUST_1649_PI418051350	contig02639	0.15457	1.11309	0.204842	0.709132	6.9998	6.90386	7.06121	7.1567	7.14211	7.22028	6.97867	7.23474
CUST_165_PI418051350	contig00246	0.0450156	1.03169	0.688353	0.927666	6.81609	6.76286	6.88433	6.99992	6.89983	6.84125	6.7601	6.95562
CUST_1650_PI418051350	contig02640	0.953895	1.93709	0.00739666	0.279642	14.2876	13.8811	13.8335	13.6875	14.594	14.785	15.1685	15.2202
CUST_1651_PI418051350	contig02641	1.0965	2.13835	0.377236	0.814596	8.6626	6.85927	7.68994	7.34449	7.89681	7.59166	6.97193	11.15
CUST_1652_PI418051350	contig02642	1.48133	2.79205	0.179354	0.688878	7.23638	6.64257	7.13452	7.38955	6.80595	8.16097	8.34195	10.5276
CUST_1653_PI418051350	contig02646	-0.156879	-1.11487	0.613146	0.905182	15.5344	15.1023	14.4364	14.4348	14.9307	15.1624	14.5902	14.7945
CUST_1654_PI418051350	contig02649	-0.00134091	-1.00093	0.996866	0.999457	10.1846	11.1059	9.84762	10.0185	10.4286	10.5044	10.5078	10.2848
CUST_1655_PI418051350	contig02651	-2.03945	-4.11088	0.0741965	0.539422	11.7325	9.50362	8.68836	8.56648	8.69708	8.00629	8.19794	6.946
CUST_1656_PI418051350	contig02653	-0.254607	-1.19301	0.35756	0.804322	8.21416	8.34504	7.53144	7.56453	7.86215	7.54465	7.54893	7.93442
CUST_1657_PI418051350	contig02655	0.0559734	1.03956	0.916951	0.98448	11.4467	9.79725	9.81967	9.82836	10.6739	9.88585	10.1334	10.5525
CUST_1658_PI418051350	contig02656	-2.05505	-4.15557	0.0513102	0.48114	11.0798	11.5153	13.5414	13.6173	8.93795	10.4257	10.2976	10.7098
CUST_1659_PI418051350	contig02657	0.391882	1.3121	0.374233	0.812557	7.58706	7.65273	7.67621	7.84172	8.51772	8.65078	8.3576	7.15249
CUST_166_PI418051350	contig00247	0.252496	1.19127	0.802989	0.960674	9.00796	6.58497	6.7924	6.74988	6.72827	7.18985	7.06882	9.26395
CUST_1660_PI418051350	contig02658	-0.430944	-1.34812	0.538076	0.879561	11.4724	12.5945	11.6204	11.6201	12.2776	10.1161	10.1912	11.9631
CUST_1661_PI418051350	contig02659	0.489515	1.40397	0.136776	0.640315	7.90299	7.83211	7.88529	7.98831	8.98005	7.97922	7.98822	8.17667
CUST_1662_PI418051350	contig02660	0.467929	1.38312	0.0644124	0.516047	13.1226	13.4063	13.688	13.6231	14.074	13.9059	13.9359	13.5933
CUST_1663_PI418051350	contig02663	0.211624	1.15799	0.512912	0.868578	8.36453	8.07355	7.90238	8.09278	8.23546	9.25839	8.64551	7.88312
CUST_1664_PI418051350	contig02665	0.160777	1.11789	0.685071	0.927417	8.49915	9.51405	8.35018	8.23088	9.22988	8.96825	8.96672	8.5887
CUST_1665_PI418051350	contig02666	0.92479	1.89841	0.0509219	0.480965	10.138	9.29206	9.61658	9.71495	11.0728	10.1642	9.78143	10.8245
CUST_1666_PI418051350	contig02668	0.727504	1.65577	0.15211	0.657908	11.2467	10.3712	9.51786	9.58915	11.0333	11.2065	10.9654	11.2347
CUST_1667_PI418051350	contig02669	-0.788763	-1.72759	0.083721	0.558367	8.3071	9.12808	9.145	9.35469	8.09503	7.70311	7.50444	8.61992
CUST_1668_PI418051350	contig02670	1.06756	2.09589	0.468946	0.852916	8.30219	7.11729	7.9602	7.88517	7.28478	7.27692	7.39159	11.9258
CUST_1669_PI418051350	contig02671	0.590331	1.50559	0.287368	0.763751	11.1318	11.0993	10.9099	10.9744	12.0283	10.6387	10.4349	12.3791
CUST_167_PI418051350	contig00248	0.289884	1.22254	0.604912	0.902831	8.37887	6.86276	6.77876	6.71455	7.11896	8.01805	8.23068	7.61461
CUST_1670_PI418051350	contig02672	0.0759349	1.05404	0.936439	0.987748	10.4225	8.35079	8.07293	7.92582	10.1242	7.63473	7.68338	9.21723
CUST_1671_PI418051350	contig02673	-0.110141	-1.07933	0.908045	0.982832	10.7033	8.79633	7.96658	7.8849	10.3155	8.02212	8.46272	8.53709
CUST_1672_PI418051350	contig02674	0.111832	1.0806	0.264119	0.751805	6.73209	6.73808	6.71422	6.83846	6.8963	6.79283	6.87401	6.85229
CUST_1673_PI418051350	contig02675	0.252389	1.19118	0.249187	0.741059	9.18121	8.86472	8.81988	9.02197	9.50807	9.37977	9.2358	8.90817
CUST_1674_PI418051350	contig02677	-0.105273	-1.0757	0.729913	0.940149	8.50681	7.4717	7.80343	7.75643	7.64814	8.27518	7.57827	7.86776
CUST_1675_PI418051350	contig02678	-0.0237865	-1.01662	0.827194	0.966743	6.82161	6.80921	6.79017	6.67518	6.83433	6.66652	6.95262	6.64822
CUST_1676_PI418051350	contig02679	0.00835303	1.00581	0.935389	0.987688	7.26146	7.2533	7.24105	7.57784	7.30565	7.43382	7.24632	7.30355
CUST_1677_PI418051350	contig02683	0.458249	1.37387	0.148261	0.653481	6.89883	6.88242	7.42272	7.1689	7.24495	7.16367	7.22849	8.01076
CUST_1678_PI418051350	contig02684	0.378016	1.29955	0.359578	0.80511	14.1612	13.6242	13.3436	13.2783	13.6163	13.7654	13.967	14.7479
CUST_1679_PI418051350	contig02685	0.661485	1.58171	0.149107	0.654805	7.1101	7.40208	7.19949	7.12548	7.71207	7.15692	7.32272	8.70723
CUST_168_PI418051350	contig00249	-0.172029	-1.12664	0.795697	0.95932	9.45328	8.57374	7.29711	7.28957	8.66718	7.30516	7.79868	8.58518
CUST_1680_PI418051350	contig02686	0.0486255	1.03428	0.766642	0.950894	6.68329	6.80177	6.82545	6.82642	6.63156	6.60912	6.84616	7.09768
CUST_1681_PI418051350	contig02687	0.0934697	1.06693	0.678557	0.926732	11.1197	11.0581	10.9789	11.1198	11.2015	10.7975	10.7358	11.5394
CUST_1682_PI418051350	contig02688	-2.10129	-4.29093	0.313263	0.780952	17.6509	15.3709	17.0868	17.0166	14.7157	11.0228	10.8751	18.1049
CUST_1683_PI418051350	contig02689	0.77425	1.7103	0.269157	0.755451	14.5155	13.8758	14.2733	14.3628	14.9183	13.9602	13.7604	16.2536
CUST_1684_PI418051350	contig02691	0.132165	1.09594	0.265476	0.752838	6.69811	6.73562	6.85147	6.87301	6.89853	6.82557	6.79811	6.9821
CUST_1685_PI418051350	contig02692	-0.144631	-1.10545	0.196392	0.702655	17.9735	17.9893	17.9477	17.9839	17.9071	17.8565	17.8488	17.735
CUST_1686_PI418051350	contig02693	-0.263226	-1.20016	0.363713	0.80748	8.39077	9.17699	8.41355	8.70037	8.64449	8.59155	8.54158	8.12399
CUST_1687_PI418051350	contig02694	0.144481	1.10533	0.795206	0.958986	9.64523	9.2115	8.97141	8.95449	8.78978	8.77701	9.04292	10.5534
CUST_1688_PI418051350	contig02695	0.0281536	1.01971	0.774926	0.953021	6.68582	6.67941	6.61455	6.70831	6.63952	6.79259	6.60775	6.77143
CUST_1689_PI418051350	contig02696	-0.12171	-1.08802	0.266339	0.753395	17.9711	17.9601	17.8767	17.9022	17.855	17.8564	17.8854	17.7297
CUST_169_PI418051350	contig00253	-0.55709	-1.4713	0.231662	0.729275	8.55574	7.86525	7.4178	7.06615	6.94178	7.94773	7.75172	7.20019
CUST_1690_PI418051350	contig02698	0.168605	1.12397	0.723623	0.937865	8.74329	9.17121	9.56231	9.56026	9.96255	9.61395	9.5307	8.44672
CUST_1691_PI418051350	contig02701	0.227209	1.17057	0.242095	0.73658	16.8283	16.5056	16.5381	16.7049	16.8853	16.6788	16.5749	17.1249
CUST_1692_PI418051350	contig02702	-0.00534743	-1.00371	0.966825	0.993027	6.56221	6.88145	6.62325	6.74117	6.65786	6.63911	6.72025	6.77228
CUST_1693_PI418051350	contig02704	0.902128	1.86882	0.0896416	0.570751	6.83129	6.41108	6.52202	6.51997	8.43287	7.14401	7.12624	6.90175
CUST_1694_PI418051350	contig02705	-0.0445212	-1.03134	0.953609	0.991651	9.46403	8.17419	7.31094	7.53741	7.53743	7.68384	8.17173	9.46362
CUST_1695_PI418051350	contig02706	1.36731	2.57989	0.0762032	0.544098	11.1604	11.1025	10.2277	10.3058	11.6803	11.2464	11.6466	13.5048
CUST_1696_PI418051350	contig02707	0.475675	1.39057	0.191095	0.697972	7.03071	6.8808	6.95838	6.97951	7.19343	7.07983	6.89693	8.12567
CUST_1697_PI418051350	contig02708	0.985444	1.97992	0.462148	0.850057	8.09585	6.62102	6.75871	6.74349	6.90521	6.61084	6.73909	10.8441
CUST_1698_PI418051350	contig02710	-1.90703	-3.75036	0.371687	0.811753	14.1671	11.8483	13.6595	13.7446	10.5281	8.07978	8.10259	15.3771
CUST_1699_PI418051350	contig02711	0.0113099	1.00787	0.930079	0.986676	6.89374	6.68025	6.64446	6.60991	6.84257	6.70009	6.58443	6.75028
CUST_17_PI418051350	contig00026	-0.0280698	-1.01965	0.85307	0.972204	16.0884	15.7245	15.9912	16.0762	15.9084	15.8119	15.8034	16.0463
CUST_170_PI418051350	contig00256	-0.0785381	-1.05595	0.581348	0.894884	6.92676	7.11016	7.21502	7.17282	6.96418	7.21395	7.1109	6.86862
CUST_1700_PI418051350	contig02713	0.617641	1.53436	0.199619	0.705495	10.3047	10.9351	9.29308	9.51422	11.1318	11.0848	10.573	10.5356
CUST_1701_PI418051350	contig02714	0.0723552	1.05143	0.547853	0.88292	7.22719	7.02733	7.12439	7.31714	7.13088	7.31595	7.24689	7.28005
CUST_1702_PI418051350	contig02715	0.0802342	1.05719	0.516556	0.870354	7.23869	7.02097	6.95327	7.06628	7.14706	7.23036	7.28546	7.10516
CUST_1703_PI418051350	contig02717	0.798798	1.73965	0.281298	0.76174	13.0477	12.2239	10.7275	10.7081	12.4818	12.6077	12.246	13.4772
CUST_1704_PI418051350	contig02719	-0.121648	-1.08798	0.321433	0.78642	6.67225	6.64975	6.91933	6.68018	6.70778	6.39939	6.72211	6.48828
CUST_1705_PI418051350	contig02720	0.0541199	1.03823	0.966425	0.993027	11.9985	9.95567	8.42313	8.60566	10.8825	7.77731	8.75576	11.4819
CUST_1706_PI418051350	contig02721	-0.175688	-1.1295	0.396827	0.825151	8.09996	8.24496	7.76909	8.03826	8.15763	7.57827	7.59274	7.9784
CUST_1707_PI418051350	contig02722	-0.425369	-1.34292	0.0118925	0.310967	17.977	17.8997	17.7701	17.7117	17.5212	17.4177	17.5023	17.3602
CUST_1708_PI418051350	contig02723	0.777967	1.71471	0.0274891	0.398356	14.2286	14.325	14.3743	14.3045	15.3111	14.4064	14.6342	15.3955
CUST_1709_PI418051350	contig02724	0.0548138	1.03873	0.954998	0.991651	14.7019	16.4519	13.9222	13.6383	13.7024	15.3329	15.0942	16.1826
CUST_171_PI418051350	contig00257	0.20285	1.15097	0.524814	0.875357	11.9685	12.1343	12.8538	13.0515	12.7139	12.3599	12.2532	12.6435
CUST_1710_PI418051350	contig02725	0.00467096	1.00324	0.969428	0.993609	7.16992	7.27836	7.24008	7.05757	7.27319	7.34706	7.23695	7.04593
CUST_1711_PI418051350	contig02727	-0.0406006	-1.02854	0.677192	0.926303	6.67307	6.71277	6.6468	6.60431	6.67404	6.61658	6.62509	6.59472
CUST_1712_PI418051350	contig02728	1.23716	2.35734	0.0101174	0.298301	7.03245	7.55517	6.75552	6.78117	7.8311	8.36033	8.72333	8.69452
CUST_1713_PI418051350	contig02729	2.07708	4.21952	0.144502	0.648166	13.9559	12.7693	12.6042	12.6551	14.0021	13.8295	13.6194	17.8596
CUST_1714_PI418051350	contig02730	0.0279191	1.01954	0.79741	0.959409	17.5066	17.619	17.6092	17.6989	17.6895	17.6149	17.666	17.5335
CUST_1715_PI418051350	contig02731	0.0104952	1.0073	0.960775	0.992427	16.0092	15.3165	15.5605	15.4958	15.7082	15.3772	15.6655	15.6559
CUST_1716_PI418051350	contig02732	0.961737	1.94765	0.0228405	0.37356	8.67125	8.20868	7.74674	7.83812	9.19456	8.76272	8.83819	9.56255
CUST_1717_PI418051350	contig02734	0.2673	1.20355	0.257454	0.748382	14.8449	14.938	14.4123	14.474	14.7113	15.1913	14.9111	15.2654
CUST_1718_PI418051350	contig02736	0.462226	1.37767	0.263939	0.751805	7.49349	7.95249	7.50769	7.46938	7.79642	7.84453	7.45682	8.8741
CUST_1719_PI418051350	contig02737	1.47092	2.77198	0.201813	0.707242	8.77246	7.60996	7.57654	7.79413	9.03745	7.83098	7.88455	11.5853
CUST_172_PI418051350	contig00258	-0.0748341	-1.05324	0.563246	0.889157	17.5731	17.7357	17.6102	17.6162	17.6639	17.6146	17.6566	17.398
CUST_1720_PI418051350	contig02738	0.769372	1.70453	0.547896	0.88292	9.56098	7.94219	8.39445	8.75977	8.64533	7.84517	7.62857	12.0062
CUST_1721_PI418051350	contig02740	0.147154	1.10738	0.567882	0.891212	16.7006	16.15	16.0109	16.1642	16.6207	16.3115	15.9178	16.6441
CUST_1722_PI418051350	contig02742	-0.419484	-1.33745	0.129268	0.629901	13.8749	13.711	13.5162	13.4293	13.0277	12.8725	13.2534	13.7095
CUST_1723_PI418051350	contig02744	-0.231976	-1.17444	0.473759	0.854652	16.2243	15.9409	15.993	15.8043	15.3321	15.4789	15.7988	16.397
CUST_1724_PI418051350	contig02745	0.74063	1.6709	0.26664	0.753395	10.669	9.90877	9.74454	9.97039	9.65325	11.2608	11.3004	11.7232
CUST_1725_PI418051350	contig02746	-0.621657	-1.53864	0.214919	0.717752	9.90304	8.80397	8.31094	8.22299	8.24176	8.25076	8.2073	8.6382
CUST_1726_PI418051350	contig02748	-0.836718	-1.78598	0.0502911	0.480394	14.6053	14.262	14.9894	14.9597	14.3206	13.6971	13.8128	13.2562
CUST_1727_PI418051350	contig02749	0.0840321	1.05998	0.841597	0.970225	9.94694	9.29569	9.08362	9.27985	9.36883	9.08502	8.93703	10.2966
CUST_1728_PI418051350	contig02750	-0.738585	-1.66854	0.196857	0.702702	10.3566	10.5688	9.40731	9.294	8.54832	9.60848	9.40096	10.0072
CUST_1729_PI418051350	contig02751	0.0561137	1.03966	0.639539	0.915134	6.91617	6.84822	6.99231	6.89501	6.90336	6.94978	6.77096	7.11266
CUST_173_PI418051350	contig00259	0.0481915	1.03397	0.959231	0.992067	8.46501	11.1806	10.7465	10.9212	11.0445	10.3303	10.6575	9.08563
CUST_1730_PI418051350	contig02752	0.737592	1.66739	0.401439	0.82648	11.4669	9.06816	8.93001	8.72579	10.4223	10.008	9.80317	11.2479
CUST_1731_PI418051350	contig02753	-0.147806	-1.10788	0.80331	0.960674	14.1547	12.8269	14.7528	14.7068	13.4258	13.3796	13.5467	14.379
CUST_1732_PI418051350	contig02754	0.70961	1.63536	0.323042	0.786696	9.25748	9.04831	8.83708	8.90952	8.38561	10.0133	10.0263	10.9025
CUST_1733_PI418051350	contig02756	-0.287102	-1.22019	0.41512	0.831891	8.11833	7.78024	8.17687	8.10069	8.22175	7.88916	7.88109	7.06917
CUST_1734_PI418051350	contig02759	-2.07062	-4.20066	0.0589066	0.503701	12.3015	11.7112	11.6075	11.8799	9.78038	11.4507	11.6866	8.19547
CUST_1735_PI418051350	contig02762	1.23134	2.34785	0.106589	0.598209	11.8168	11.1479	11.17	11.318	12.2749	11.7031	11.5981	13.9772
CUST_1736_PI418051350	contig02763	0.199969	1.14867	0.143296	0.647147	6.82639	6.70999	6.73241	6.8027	6.99133	6.85163	6.77779	7.0978
CUST_1737_PI418051350	contig02765	1.15816	2.23173	0.299915	0.772152	11.2113	8.55178	8.30141	8.63164	11.2712	9.08595	9.12661	11.3266
CUST_1738_PI418051350	contig02766	0.0135447	1.00943	0.966619	0.993027	14.4075	13.9765	14.6985	14.4937	14.5329	14.6912	14.7392	13.7726
CUST_1739_PI418051350	contig02767	1.29977	2.46189	0.325236	0.787324	7.7416	7.4129	7.19081	7.00401	7.19707	7.55781	7.45288	11.4488
CUST_174_PI418051350	contig00261	1.86458	3.64161	0.139404	0.643923	8.24755	8.24935	8.03885	8.03147	7.63716	10.9202	10.6144	11.7213
CUST_1740_PI418051350	contig02768	-0.493814	-1.40816	0.224163	0.72476	13.6424	14.3782	13.5456	13.6618	12.8999	13.4222	13.1246	13.9696
CUST_1741_PI418051350	contig02769	-0.0571253	-1.04039	0.553885	0.886535	18.119	18.1551	18.1072	18.1306	18.0919	18.1728	18.0357	18.0254
CUST_1742_PI418051350	contig02770	-0.234597	-1.17658	0.379184	0.81571	18.054	18.1018	18.1459	18.0775	18.0718	18.145	18.1777	17.3305
CUST_1743_PI418051350	contig02771	1.20093	2.29888	0.3301	0.788937	6.9789	7.15655	6.65665	6.68729	6.72375	6.86038	7.11947	10.6965
CUST_1744_PI418051350	contig02772	-0.131181	-1.09519	0.514234	0.868636	14.2477	14.78	14.9591	14.7201	14.506	14.3362	14.5023	14.5485
CUST_1745_PI418051350	contig02773	1.16298	2.23919	0.0417924	0.45569	15.7317	15.8798	17.0328	17.1054	17.6472	17.7173	17.5611	16.8831
CUST_1746_PI418051350	contig02774	0.112291	1.08094	0.72168	0.937439	6.82435	7.08304	7.72155	7.59614	7.68064	6.94487	7.6581	6.92099
CUST_1747_PI418051350	contig02777	0.211594	1.15797	0.539795	0.880278	15.7667	14.9482	14.775	14.6895	15.287	15.7253	15.653	15.1057
CUST_1748_PI418051350	contig02780	0.0326094	1.02286	0.734082	0.942245	18.1213	18.1697	18.126	18.1965	18.2327	18.2251	18.1194	18.1452
CUST_1749_PI418051350	contig02781	0.0222847	1.01557	0.930518	0.986996	13.8778	13.1434	13.2912	13.4061	13.407	13.3815	13.1593	13.7592
CUST_175_PI418051350	contig00263	0.0494743	1.03489	0.719443	0.93666	17.754	17.7456	17.7262	17.7507	17.9406	17.874	17.8672	17.5751
CUST_1750_PI418051350	contig02783	0.178827	1.13196	0.527086	0.875357	7.47323	7.63188	7.27389	7.29642	7.48176	7.26478	7.28676	8.16921
CUST_1751_PI418051350	contig02784	1.57515	2.97967	0.199718	0.705495	7.51797	8.08337	8.0454	8.03562	7.29772	9.26454	9.79597	11.5393
CUST_1752_PI418051350	contig02785	1.79736	3.47585	0.152605	0.658494	8.425	7.96271	7.30885	7.14336	8.04662	9.28265	8.66092	11.9875
CUST_1753_PI418051350	contig02787	-0.805265	-1.74747	0.272857	0.757401	13.5445	11.142	11.7308	11.5232	11.0036	11.1107	11.4689	11.6044
CUST_1754_PI418051350	contig02790	0.299153	1.23042	0.752034	0.946649	11.6693	11.5076	11.0229	10.9173	10.5215	10.6625	10.9914	13.696
CUST_1755_PI418051350	contig02791	-0.016576	-1.01156	0.889913	0.978015	6.66891	6.85439	6.8781	6.77665	6.77157	6.75892	6.98563	6.6571
CUST_1756_PI418051350	contig02792	-0.0437616	-1.0308	0.933657	0.987392	8.26198	7.23106	7.01415	6.94655	7.34654	6.84212	6.73055	8.20923
CUST_1757_PI418051350	contig02794	0.127271	1.09223	0.251648	0.743278	6.80398	6.83945	6.8747	6.92562	7.05437	7.03019	6.9213	6.89528
CUST_1758_PI418051350	contig02795	0.524731	1.43866	0.298287	0.771158	8.4223	7.29697	7.12448	7.26887	7.69701	7.91052	8.05223	8.81175
CUST_1759_PI418051350	contig02796	0.0867609	1.06198	0.870524	0.975965	8.85907	7.76126	7.15059	6.69441	7.69949	7.96028	8.37969	7.93363
CUST_176_PI418051350	contig00264	-0.274479	-1.20956	0.236287	0.733197	17.1927	17.1656	16.9235	16.8557	17.0146	17.0857	16.8849	16.4246
CUST_1760_PI418051350	contig02797	-0.743078	-1.67374	0.154723	0.661485	10.3933	9.62972	8.88007	8.97451	8.39147	8.74091	9.20858	9.35488
CUST_1761_PI418051350	contig02799	-0.962618	-1.94884	0.0228458	0.37356	8.99976	8.75984	9.10886	9.199	7.46994	7.81049	8.17176	8.56461
CUST_1762_PI418051350	contig02800	0.130864	1.09495	0.526923	0.875357	15.5765	15.9573	16.0868	16.0572	16.1973	15.7822	15.7193	16.0504
CUST_1763_PI418051350	contig02801	0.289778	1.22245	0.203322	0.70833	15.8657	15.7662	15.5895	15.7648	16.1512	16.6194	16.0831	15.6759
CUST_1764_PI418051350	contig02803	-0.0510192	-1.036	0.709505	0.933332	7.09461	6.79862	7.00154	6.77751	6.84042	6.89279	7.12354	6.78111
CUST_1765_PI418051350	contig02804	0.110554	1.07964	0.785124	0.955977	15.538	14.8096	14.5007	14.3628	14.655	14.9253	14.7875	15.5996
CUST_1766_PI418051350	contig02805	1.06155	2.08717	0.534375	0.877802	9.73461	7.92275	7.61759	7.32678	8.57532	7.106	6.90706	12.7323
CUST_1767_PI418051350	contig02806	0.128196	1.09293	0.260369	0.749294	6.87603	6.76534	6.72169	6.72889	6.85323	6.76597	7.04711	6.99147
CUST_1768_PI418051350	contig02807	0.0318463	1.02232	0.813909	0.962278	6.72199	6.88716	6.68287	6.78667	6.64559	6.84463	7.10784	6.81764
CUST_1769_PI418051350	contig02808	0.80982	1.75299	0.418122	0.832411	8.80259	8.10071	7.57317	7.82495	6.99932	9.7221	9.96398	10.1895
CUST_177_PI418051350	contig00265	0.508569	1.42264	0.151735	0.657492	9.83957	10.7805	10.0777	10.1489	11.1174	10.9507	10.339	10.4968
CUST_1770_PI418051350	contig02811	-0.650915	-1.57016	0.194087	0.700358	7.1738	7.16198	8.75777	8.53616	6.91114	7.04013	7.02332	7.08713
CUST_1771_PI418051350	contig02814	1.65396	3.14696	0.252776	0.744106	8.80239	8.1504	8.49234	8.53229	9.46801	7.97546	8.01344	12.9645
CUST_1772_PI418051350	contig02815	-0.0791863	-1.05642	0.902523	0.981603	12.9124	12.1646	11.9392	12.0848	11.1914	12.1253	12.3312	13.4318
CUST_1773_PI418051350	contig02816	0.241384	1.18213	0.514303	0.868691	15.5705	15.7961	16.2078	15.8263	16.2735	16.4178	16.6082	15.3213
CUST_1774_PI418051350	contig02817	-0.616616	-1.53327	0.336095	0.792193	10.2486	9.73003	8.0105	8.19887	8.41989	9.03411	8.78867	8.90216
CUST_1775_PI418051350	contig02819	0.00339218	1.00235	0.972179	0.994241	6.91639	6.99191	6.99642	6.98596	7.00218	6.90209	6.93356	6.98967
CUST_1776_PI418051350	contig02820	2.20786	4.6199	0.0358556	0.433618	10.9128	9.83318	8.43992	8.42004	11.4331	11.2517	11.3995	13.0408
CUST_1777_PI418051350	contig02821	-0.0904841	-1.06473	0.938293	0.988295	13.3798	15.6269	12.0174	11.6588	12.3702	13.6418	13.4449	14.6598
CUST_1778_PI418051350	contig02823	0.55345	1.46759	0.168617	0.677466	6.9907	7.31262	6.76622	6.82773	6.97464	7.72114	7.42126	8.2148
CUST_1779_PI418051350	contig02826	0.832391	1.78063	0.396605	0.825151	13.5199	11.4003	11.067	10.7246	12.5087	11.4406	12.1357	14.0163
CUST_178_PI418051350	contig00267	-0.555258	-1.46943	0.0834773	0.558367	8.22322	7.4972	7.94978	7.90533	7.66954	7.31848	7.2856	7.01061
CUST_1780_PI418051350	contig02827	0.33596	1.26222	0.501352	0.864087	12.2843	11.6004	11.1011	11.3236	11.782	11.4537	11.4619	12.8651
CUST_1781_PI418051350	contig02828	0.108424	1.07805	0.447211	0.843181	7.0422	6.95309	6.86792	6.89091	7.1468	6.87923	6.83988	7.19362
CUST_1782_PI418051350	contig02830	-0.436048	-1.35289	0.0664891	0.520169	8.88628	9.08824	9.61208	9.30592	8.67239	8.3439	8.77582	8.89312
CUST_1783_PI418051350	contig02831	-0.0454032	-1.03197	0.646143	0.916919	6.68399	6.75527	6.65197	6.6394	6.60956	6.68078	6.6415	6.67804
CUST_1784_PI418051350	contig02832	0.13364	1.09706	0.464494	0.851156	6.82297	6.63963	6.70155	6.52728	6.61535	6.78638	6.68445	7.12717
CUST_1785_PI418051350	contig02833	-0.019294	-1.01346	0.929749	0.98651	6.79256	7.37103	6.788	6.81112	6.87812	6.85996	6.83581	7.17926
CUST_1786_PI418051350	contig02835	-0.157198	-1.11512	0.732267	0.941077	13.7115	12.8416	12.3133	12.4536	12.4852	12.6025	12.5069	13.425
CUST_1787_PI418051350	contig02836	0.612058	1.52844	0.34461	0.796489	7.08771	7.3187	7.05928	7.08302	7.08183	7.01773	7.2269	9.10958
CUST_1788_PI418051350	contig02837	0.40745	1.32634	0.678688	0.926732	9.15434	7.80162	7.15041	7.02183	7.33163	7.64048	7.89449	10.1653
CUST_1789_PI418051350	contig02840	0.362398	1.28556	0.417979	0.832409	8.63723	7.63122	7.87424	7.92578	8.45995	8.98817	9.0382	7.78252
CUST_179_PI418051350	contig00268	-0.173432	-1.12774	0.582309	0.894884	15.728	15.9251	16.4632	16.3473	15.9777	16.2063	16.2172	15.3486
CUST_1790_PI418051350	contig02841	0.34013	1.26587	0.378741	0.815366	10.5776	10.5922	9.75895	9.61976	11.1179	10.5915	9.86523	10.5334
CUST_1791_PI418051350	contig02842	0.237349	1.17882	0.703979	0.931414	14.5017	14.492	14.0767	14.0788	13.8522	13.8873	14.1486	15.9132
CUST_1792_PI418051350	contig02843	-0.028383	-1.01987	0.774638	0.952829	6.71514	6.65266	6.61189	6.65955	6.6825	6.61693	6.70516	6.57482
CUST_1793_PI418051350	contig02845	0.816821	1.76152	0.0371429	0.438438	10.1198	9.751	10.3856	10.5172	11.0477	10.546	10.3185	11.2927
CUST_1794_PI418051350	contig02846	0.119009	1.08599	0.287886	0.764417	6.7919	6.82704	6.9258	6.75071	6.94598	6.88094	6.79214	7.0317
CUST_1795_PI418051350	contig02847	0.393347	1.31344	0.036446	0.435641	13.5001	13.3437	13.5922	13.8811	13.8779	14.124	13.951	13.8451
CUST_1796_PI418051350	contig02849	-0.653108	-1.57255	0.37584	0.813779	9.77442	8.77693	7.96098	7.75999	7.06808	8.66919	8.79132	8.65417
CUST_1797_PI418051350	contig02850	-0.100394	-1.07207	0.842923	0.97057	11.8095	11.8758	10.5737	10.7828	11.8749	10.567	10.6324	11.5878
CUST_1798_PI418051350	contig02852	0.070942	1.0504	0.492829	0.861287	6.74558	6.71539	6.79541	6.76432	6.80448	6.76197	6.73926	6.89857
CUST_1799_PI418051350	contig02853	0.0299675	1.02099	0.921225	0.985261	7.0863	7.66845	7.04655	7.06895	6.81443	7.22033	7.69593	7.62986
CUST_18_PI418051350	contig00028	-0.987465	-1.9827	0.385078	0.819519	15.5028	14.0026	14.5326	14.5821	13.2404	11.9587	12.1106	15.8252
CUST_180_PI418051350	contig00269	0.0528578	1.03732	0.783161	0.955713	7.16787	6.94752	6.76749	6.78411	7.30234	6.82956	7.02647	6.81941
CUST_1800_PI418051350	contig02857	0.0317856	1.02228	0.926093	0.985852	8.35829	8.39095	7.91354	7.82097	8.70649	8.63471	8.13359	7.62122
CUST_1801_PI418051350	contig02858	0.830228	1.77797	0.520444	0.873025	15.3819	15.8815	13.0595	13.2543	13.5819	16.1092	15.7709	17.389
CUST_1802_PI418051350	contig02859	1.82845	3.55156	0.0967415	0.582602	8.40238	8.54846	7.78631	7.97189	9.28166	8.6728	9.11418	12.1401
CUST_1803_PI418051350	contig02862	0.832831	1.78118	0.641221	0.915756	11.5053	10.6537	9.4096	9.5544	8.74332	10.4357	10.4431	14.9568
CUST_1804_PI418051350	contig02864	-1.86947	-3.65398	0.00551965	0.25428	11.8147	11.3172	10.5472	10.3384	8.91225	9.47644	9.11641	9.75755
CUST_1805_PI418051350	contig02865	0.812721	1.75652	0.014143	0.324822	11.3957	11.3119	10.6778	10.6873	11.7992	11.8971	11.9595	12.1007
CUST_1806_PI418051350	contig02866	-0.0699171	-1.04966	0.717057	0.93621	7.02458	6.72266	6.5546	6.727	6.59397	6.59649	6.54372	7.01421
CUST_1807_PI418051350	contig02867	-0.207906	-1.15501	0.575542	0.893226	6.75939	7.68333	6.92173	6.78236	6.69323	7.22429	7.5728	6.57927
CUST_1808_PI418051350	contig02869	-0.300679	-1.23172	0.0539324	0.487745	16.2376	16.2723	16.1329	16.1931	16.0429	15.9481	16.0268	15.7405
CUST_1809_PI418051350	contig02873	0.405705	1.32474	0.447156	0.843173	12.7527	12.7338	12.8442	12.7459	14.2701	12.6279	12.2409	12.7941
CUST_181_PI418051350	contig00270	-0.184225	-1.13621	0.538905	0.879869	15.0254	14.7821	14.57	14.4804	15.0578	14.6847	14.5279	14.1159
CUST_1810_PI418051350	contig02874	0.0804462	1.05734	0.92494	0.985852	15.2187	12.6684	12.3632	12.4372	13.0831	13.4636	13.469	13.9793
CUST_1811_PI418051350	contig02875	0.17383	1.12805	0.214456	0.717341	6.82531	6.69266	6.63559	6.6024	7.03188	6.67601	6.83217	6.87248
CUST_1812_PI418051350	contig02876	0.611429	1.52777	0.0527106	0.484361	17.5003	17.0486	16.7924	16.7655	17.3972	17.9593	17.8631	17.8537
CUST_1813_PI418051350	contig02878	0.413295	1.33172	0.0831152	0.557847	8.96696	8.68048	8.68077	8.82892	9.26639	8.90369	8.85232	9.49777
CUST_1814_PI418051350	contig02879	-0.623318	-1.54041	0.179274	0.688878	7.58814	9.00556	8.85232	8.55134	8.04969	7.81629	7.83576	7.54986
CUST_1815_PI418051350	contig02883	-0.45629	-1.37201	0.0870381	0.563632	15.3621	15.2851	14.9245	14.7792	14.5739	14.5624	14.4654	15.0424
CUST_1816_PI418051350	contig02884	-0.207158	-1.15441	0.686277	0.927586	8.08842	6.55172	6.74419	6.63186	6.61181	6.70792	6.68025	7.40079
CUST_1817_PI418051350	contig02886	0.0556472	1.03933	0.964295	0.993027	12.646	9.76041	9.04553	8.95998	10.9347	7.98179	9.99553	11.6527
CUST_1818_PI418051350	contig02887	0.895151	1.8598	0.235175	0.732628	8.51961	7.28272	7.15512	7.2016	8.02914	7.68671	7.95563	9.81583
CUST_1819_PI418051350	contig02888	-0.072117	-1.05126	0.45615	0.847017	6.6563	6.65879	6.69284	6.71487	6.57839	6.6247	6.54902	6.63734
CUST_182_PI418051350	contig00272	0.356362	1.28019	0.291492	0.767261	6.66157	6.69365	6.80291	6.79962	6.70039	8.00723	7.47583	6.78366
CUST_1820_PI418051350	contig02889	-0.869366	-1.82686	0.0629852	0.512285	13.8372	13.972	14.5994	14.5572	12.9054	12.8515	12.9832	13.9566
CUST_1821_PI418051350	contig02891	-0.313382	-1.24262	0.170972	0.680253	7.01173	7.55681	7.70571	7.33014	6.84087	7.0222	7.36197	7.11336
CUST_1822_PI418051350	contig02893	-1.89783	-3.72653	0.0666022	0.520169	12.0487	11.8846	11.7319	11.2065	10.0136	10.8944	12.0225	8.23691
CUST_1823_PI418051350	contig02894	0.181599	1.13414	0.847151	0.971231	15.8366	14.3237	14.544	14.3163	14.2878	13.9847	14.0017	16.8542
CUST_1824_PI418051350	contig02895	-0.414085	-1.33245	0.405209	0.828068	12.0411	10.5653	10.7618	10.9224	10.3045	10.6627	10.7724	11.1842
CUST_1825_PI418051350	contig02896	0.412482	1.33097	0.345983	0.797464	11.9642	11.842	11.2054	11.1014	12.2452	11.3405	11.3605	12.6012
CUST_1826_PI418051350	contig02897	0.391378	1.31165	0.367848	0.80928	8.23807	7.20865	7.20506	7.13217	7.68893	7.51272	7.71275	8.48781
CUST_1827_PI418051350	contig02899	-0.0803409	-1.05727	0.668055	0.922529	6.97343	6.68995	7.16647	6.69017	7.09266	6.61199	6.62573	6.63916
CUST_1828_PI418051350	contig02900	0.921151	1.89362	0.488076	0.859523	8.45018	9.26395	7.38574	7.41454	7.10729	8.94301	9.27079	11.6635
CUST_1829_PI418051350	contig02901	1.59829	3.02785	0.454287	0.846463	7.11689	7.2106	8.42589	8.47985	7.3581	13.6009	13.7102	6.56156
CUST_183_PI418051350	contig00273	0.0804206	1.05733	0.494388	0.862133	6.697	6.68597	6.87132	6.72265	6.74477	6.8522	7.03349	6.7336
CUST_1830_PI418051350	contig02902	-0.194589	-1.1444	0.74526	0.945561	10.3885	8.60353	8.38809	8.5379	9.31035	9.01638	8.79704	8.65424
CUST_1831_PI418051350	contig02907	-0.00910913	-1.00633	0.986044	0.997479	9.44007	8.84961	8.28317	8.16062	8.36087	8.39632	8.42765	9.71139
CUST_1832_PI418051350	contig02908	1.09414	2.13486	0.229588	0.72812	9.57741	10.9236	12.2638	12.331	11.6401	11.2251	11.6556	13.0004
CUST_1833_PI418051350	contig02909	0.132814	1.09643	0.25063	0.74238	17.2132	17.3697	17.3207	17.2797	17.481	17.3854	17.5361	17.3399
CUST_1834_PI418051350	contig02911	1.2697	2.41112	0.000754076	0.172619	11.461	11.3678	10.9189	11.4551	12.8018	12.8134	12.6885	12.2721
CUST_1835_PI418051350	contig02914	-0.176018	-1.12976	0.231354	0.729165	7.24065	7.11653	6.99795	6.84086	7.03739	6.86345	6.82339	6.86773
CUST_1836_PI418051350	contig02916	0.125051	1.09055	0.556701	0.887849	8.31255	8.65819	8.12302	8.68374	8.94036	8.57975	8.28621	8.37593
CUST_1837_PI418051350	contig02917	0.916437	1.88745	0.275892	0.759104	6.44693	6.55933	6.54583	6.53697	6.56232	6.52965	6.61478	9.16245
CUST_1838_PI418051350	contig02919	0.0507151	1.03578	0.614623	0.905182	6.72303	6.7323	6.72416	6.75565	6.86766	6.75019	6.73072	6.73927
CUST_1839_PI418051350	contig02923	1.65171	3.14205	0.114625	0.610767	11.1342	9.54591	8.12991	8.11638	10.5173	10.6627	11.3677	12.2259
CUST_184_PI418051350	contig00275	0.0904343	1.06469	0.410268	0.829185	6.73445	6.74225	6.92553	6.80442	6.82915	6.84156	6.81875	6.95368
CUST_1840_PI418051350	contig02924	-1.67224	-3.18709	0.000385525	0.135213	16.6744	16.7171	16.2769	16.2053	14.7162	15.0958	15.2963	14.7036
CUST_1841_PI418051350	contig02925	0.129163	1.09366	0.509272	0.866877	8.77071	8.53096	8.99961	8.99469	8.9617	8.6174	8.68161	9.07511
CUST_1842_PI418051350	contig02926	-3.17903	-9.05701	0.000977755	0.182219	12.536	13.6401	12.4056	12.3995	9.76683	8.90374	9.03391	10.3058
CUST_1843_PI418051350	contig02927	1.85149	3.60872	0.108892	0.601737	10.206	10.6482	11.1265	11.2542	11.8329	11.0497	11.2157	14.6335
CUST_1844_PI418051350	contig02928	-0.136337	-1.09911	0.606811	0.903122	7.438	7.48047	8.27608	8.21218	7.69427	7.58843	7.58841	7.4709
CUST_1845_PI418051350	contig02929	0.0704056	1.05001	0.47711	0.855651	6.69229	6.6946	6.75098	6.71521	6.76777	6.74294	6.71402	6.83495
CUST_1846_PI418051350	contig02932	-2.03904	-4.10972	0.108747	0.601737	13.57	11.2544	14.0449	14.0963	9.56573	10.705	10.7032	12.5081
CUST_1847_PI418051350	contig02933	0.505076	1.4192	0.0847672	0.560828	8.58762	8.46517	8.61485	8.73846	9.40315	8.48148	8.70003	9.25077
CUST_1848_PI418051350	contig02934	0.361378	1.28465	0.745856	0.945569	7.3983	9.06162	8.00723	7.9023	8.12551	6.82801	6.73652	10.5911
CUST_1849_PI418051350	contig02936	-0.385055	-1.30591	0.125779	0.625512	17.1861	17.2707	17.2222	17.1163	17.0652	16.9427	17.1044	16.3821
CUST_185_PI418051350	contig00276	-0.196802	-1.14616	0.376062	0.813779	16.8202	16.4822	16.2792	16.3129	16.3604	16.3561	15.7833	16.578
CUST_1850_PI418051350	contig02938	0.412677	1.33115	0.758808	0.948079	9.40282	8.67931	11.0406	11.1904	9.47071	8.27664	8.40897	12.6222
CUST_1851_PI418051350	contig02939	0.0430362	1.03028	0.926751	0.985921	9.26621	8.43753	7.82799	7.91203	9.02502	8.08288	7.91123	8.68078
CUST_1852_PI418051350	contig02940	-2.14893	-4.43498	0.0162509	0.336768	17.6374	16.2508	15.761	15.7477	13.8201	14.259	14.0092	15.2415
CUST_1853_PI418051350	contig02941	-0.0771608	-1.05494	0.896909	0.979964	16.3368	17.1785	15.3031	15.1264	15.6493	16.8326	16.6092	16.1284
CUST_1854_PI418051350	contig02942	-0.346761	-1.2717	0.112779	0.607204	12.6141	12.4206	12.2573	12.2334	11.7813	12.0874	12.4659	12.1818
CUST_1855_PI418051350	contig02943	-0.00258976	-1.0018	0.978502	0.995957	6.63263	6.6666	6.64418	6.53295	6.67193	6.62251	6.56869	6.61251
CUST_1856_PI418051350	contig02948	-0.143309	-1.10444	0.876231	0.976553	11.1657	11.8148	9.90433	10.2258	9.1724	12.1846	11.8798	11.411
CUST_1857_PI418051350	contig02949	0.0343969	1.02413	0.853838	0.972707	14.1922	13.875	13.8636	14.0151	14.2894	13.6563	13.8815	14.0514
CUST_1858_PI418051350	contig02950	0.259818	1.19733	0.372003	0.811753	12.4969	12.201	11.8404	11.3925	12.605	12.0428	12.6426	12.146
CUST_1859_PI418051350	contig02951	0.436155	1.35299	0.0362078	0.434814	8.43009	8.63295	8.95452	8.75962	9.01821	8.719	9.21116	9.24528
CUST_186_PI418051350	contig00278	-1.1241	-2.17966	0.0212015	0.363982	11.4749	12.1263	12.7152	12.4626	11.3108	11.347	10.5452	10.5608
CUST_1860_PI418051350	contig02952	2.08015	4.22851	0.00165895	0.193509	7.51192	7.23998	7.43617	7.33224	9.39958	8.43825	9.1924	10.1616
CUST_1861_PI418051350	contig02953	0.469004	1.38415	0.37589	0.813779	14.3136	13.6247	13.0436	13.2782	13.406	14.3929	13.9603	14.9235
CUST_1862_PI418051350	contig02954	2.56844	5.93169	0.144945	0.648623	14.1254	11.1158	8.72271	9.11607	13.4569	12.6897	12.8868	15.6206
CUST_1863_PI418051350	contig02955	0.371395	1.2936	0.340842	0.794198	6.95164	6.8948	6.93251	6.71576	7.01771	6.74894	6.71397	8.03559
CUST_1864_PI418051350	contig02957	0.515882	1.42987	0.659444	0.920731	11.8554	9.86247	10.4361	10.2456	10.1666	9.92927	10.0606	13.4449
CUST_1865_PI418051350	contig02959	-0.161299	-1.11829	0.523351	0.874311	7.34721	7.5556	7.45531	7.44776	7.36404	7.46414	7.88539	6.83164
CUST_1866_PI418051350	contig02961	-0.517268	-1.43124	0.314948	0.782186	6.74431	8.4425	7.17205	7.1743	6.79603	7.21979	7.21499	6.79476
CUST_1867_PI418051350	contig02962	0.52271	1.43665	0.0573902	0.498512	7.80266	7.71997	7.75601	8.49844	8.75934	8.46678	7.73275	8.35888
CUST_1868_PI418051350	contig02966	-0.527715	-1.44164	0.102767	0.593662	12.4042	11.9634	11.5142	11.3704	11.3881	11.254	11.2683	11.5775
CUST_1869_PI418051350	contig02967	0.364879	1.28777	0.22633	0.726577	10.3669	10.6115	10.5649	10.7825	11.3115	11.021	11.0784	10.3856
CUST_187_PI418051350	contig00279	-0.113743	-1.08203	0.802233	0.960635	11.0633	10.2201	11.2535	11.3233	10.069	10.8709	10.8116	11.3203
CUST_1870_PI418051350	contig02969	0.403008	1.32226	0.446508	0.842679	6.7862	7.5505	6.73039	6.86513	6.6757	8.40842	8.34096	7.29309
CUST_1871_PI418051350	contig02971	0.761183	1.69488	0.446037	0.842642	8.74334	7.20257	6.88514	7.06524	7.8631	7.1331	7.208	10.171
CUST_1872_PI418051350	contig02974	0.316487	1.24529	0.185543	0.693163	7.06837	6.76578	6.67879	7.05349	7.61493	7.30313	6.70597	7.03027
CUST_1873_PI418051350	contig02975	-0.824996	-1.77153	0.0912175	0.572473	15.987	16.1939	16.5097	16.4185	15.9599	15.7855	15.5403	14.5472
CUST_1874_PI418051350	contig02976	0.523687	1.43762	0.301934	0.773262	6.98958	7.04762	6.94012	6.99052	7.06714	6.92239	6.97087	8.55982
CUST_1875_PI418051350	contig02977	0.0608355	1.04307	0.657327	0.920455	6.62506	6.62708	6.68432	6.65274	6.60134	6.57078	6.59296	6.91997
CUST_1876_PI418051350	contig02978	1.2954	2.45446	0.184944	0.693053	6.7848	6.69545	6.78951	6.6573	7.27737	6.92325	6.76603	9.96786
CUST_1877_PI418051350	contig02980	0.148131	1.10813	0.582218	0.894884	17.0413	16.2943	16.2656	16.1173	16.6154	16.7181	16.4474	16.7733
CUST_1878_PI418051350	contig02981	0.13303	1.09659	0.578549	0.893351	16.7457	16.8866	17.1221	17.0574	17.1513	17.2972	17.4011	16.6205
CUST_1879_PI418051350	contig02982	-0.079397	-1.05658	0.46297	0.850146	6.92448	6.84902	6.81588	6.72046	6.71653	6.74961	6.75353	6.83538
CUST_188_PI418051350	contig00282	-0.450102	-1.36614	0.312923	0.780544	15.6272	14.5468	15.2148	15.1515	14.1036	14.5682	14.7437	15.2472
CUST_1880_PI418051350	contig02983	0.410122	1.3288	0.51557	0.869591	8.5518	7.99382	7.27197	7.32246	7.54663	8.44812	7.70916	9.44792
CUST_1881_PI418051350	contig02984	0.393204	1.31331	0.115969	0.613971	7.41451	7.4354	7.46314	8.08399	8.30113	7.86061	7.51943	7.81194
CUST_1882_PI418051350	contig02986	1.90183	3.73688	0.12615	0.626119	10.1132	10.7129	8.36609	8.39628	10.4812	10.6775	10.9934	13.5961
CUST_1883_PI418051350	contig02988	0.161148	1.11818	0.851292	0.971972	11.3608	11.5663	12.575	12.8077	12.2322	9.90431	11.0616	13.3868
CUST_1884_PI418051350	contig02989	1.17835	2.26318	0.398245	0.825151	9.11673	7.90705	7.12141	7.44079	7.86366	8.02004	7.86709	12.0327
CUST_1885_PI418051350	contig02990	-0.116554	-1.08414	0.768934	0.951461	11.8015	11.8272	12.5468	12.683	12.3399	12.2084	12.2803	11.3098
CUST_1886_PI418051350	contig02991	0.710987	1.63692	0.139939	0.644596	12.8154	12.7689	12.5442	12.7643	13.1064	12.7487	13.0427	14.3694
CUST_1887_PI418051350	contig02992	-0.0207566	-1.01449	0.833858	0.968294	17.7684	17.8671	17.7596	17.778	17.8283	17.7295	17.8008	17.7486
CUST_1888_PI418051350	contig02994	0.718868	1.64589	0.15531	0.662697	15.6957	15.2233	15.9488	15.7347	16.7419	15.4571	15.3369	16.7784
CUST_1889_PI418051350	contig02995	1.03253	2.04561	0.161085	0.669674	7.31778	6.28547	7.09659	7.19496	7.23415	7.28983	7.43496	9.25007
CUST_189_PI418051350	contig00284	-0.694838	-1.6187	0.0989214	0.587127	8.3321	7.55481	6.97111	7.07991	6.93042	6.94589	7.24743	6.80083
CUST_1890_PI418051350	contig02996	0.137009	1.09962	0.368711	0.80987	6.81847	6.91457	6.84192	6.79816	7.22163	6.85047	6.77494	6.92977
CUST_1891_PI418051350	contig02997	-0.450539	-1.36655	0.0438693	0.46231	7.50629	7.57688	7.53065	7.35902	6.81946	7.40811	7.34745	6.97914
CUST_1892_PI418051350	contig02999	1.00922	2.01283	0.0824591	0.55644	10.1231	8.9787	8.71135	8.55489	10.8321	10.0704	9.98911	9.9007
CUST_1893_PI418051350	contig03002	0.600718	1.51647	0.152458	0.658194	6.9223	6.84063	6.97943	6.9517	7.24827	6.99724	6.97029	8.29861
CUST_1894_PI418051350	contig03003	0.535184	1.44913	0.150913	0.656528	14.1749	14.4496	13.6661	13.8176	14.8109	14.1905	14.0072	15.0622
CUST_1895_PI418051350	contig03004	-0.207005	-1.15429	0.348818	0.798884	12.5936	12.6585	12.5373	12.6229	12.0992	12.359	12.2605	12.8023
CUST_1896_PI418051350	contig03005	0.234263	1.17631	0.255357	0.74594	8.69551	8.51029	8.68733	8.79123	9.1451	9.05966	8.83402	8.55593
CUST_1897_PI418051350	contig03006	-0.0896578	-1.06412	0.695998	0.929214	8.80686	9.43598	9.19145	9.12439	9.23582	8.80984	8.73236	9.12486
CUST_1898_PI418051350	contig03007	0.91696	1.88813	0.289902	0.766311	6.82863	7.07109	6.91859	6.88702	6.78581	9.58282	9.66551	7.14343
CUST_1899_PI418051350	contig03008	-0.0520623	-1.03675	0.716602	0.936197	6.99725	6.97198	6.77538	6.82821	6.86053	6.7487	6.64771	7.05611
CUST_19_PI418051350	contig00029	-0.0688773	-1.0489	0.676236	0.926011	17.837	17.6341	17.7982	17.7551	17.5136	17.671	17.4817	17.9512
CUST_190_PI418051350	contig00285	-0.0853686	-1.06096	0.805413	0.96113	9.6015	10.0543	10.1026	9.97648	9.47141	10.4571	10.5115	9.48356
CUST_1900_PI418051350	contig03009	-0.738845	-1.66884	0.126959	0.627145	14.1259	13.4976	13.1107	13.0876	12.1462	13.1138	13.0118	13.2971
CUST_1901_PI418051350	contig03010	0.587513	1.50265	0.304957	0.77531	7.66568	7.13098	6.95334	6.9928	6.7488	8.22808	8.35791	8.49048
CUST_1902_PI418051350	contig03011	0.489008	1.40348	0.468047	0.852754	10.1233	10.7214	9.56065	9.5786	10.1813	9.93151	9.71354	11.8775
CUST_1903_PI418051350	contig03012	-0.526938	-1.44087	0.152247	0.658194	12.0847	12.2297	12.7682	12.9791	11.9684	12.1966	12.3001	11.3905
CUST_1904_PI418051350	contig03013	-0.217868	-1.16301	0.613337	0.905182	14.0922	13.8807	15.392	15.0229	14.4852	13.619	13.9796	14.2422
CUST_1905_PI418051350	contig03014	0.291916	1.22426	0.070798	0.530703	6.74796	6.61182	6.58722	6.60333	7.11571	6.66935	6.87324	6.9438
CUST_1906_PI418051350	contig03016	-0.472338	-1.38736	0.166219	0.675432	13.2142	13.1672	12.4484	12.391	12.3445	12.8306	12.8651	12.1917
CUST_1907_PI418051350	contig03018	-0.0155241	-1.01082	0.896369	0.979877	18.0555	18.1001	18.1543	18.0905	18.1724	18.1011	18.1875	17.9147
CUST_1908_PI418051350	contig03019	-0.860332	-1.81546	0.160816	0.669155	7.65036	6.76474	8.78373	8.84205	7.041	6.95342	6.86971	6.69443
CUST_1909_PI418051350	contig03021	0.222701	1.16692	0.545046	0.882408	15.8311	15.7078	16.395	16.3066	16.7579	16.2043	16.1709	15.6123
CUST_191_PI418051350	contig00286	0.0723074	1.0514	0.461362	0.849382	17.9307	17.9857	18.032	18.0275	18.0684	18.0456	18.0687	18.0375
CUST_1910_PI418051350	contig03022	0.00488625	1.00339	0.958833	0.992067	18.2579	18.2653	18.1987	18.2244	18.2751	18.2908	18.2401	18.2088
CUST_1911_PI418051350	contig03024	-0.148558	-1.10846	0.473847	0.854652	6.64494	7.22567	6.62125	6.65003	6.66981	6.63496	6.63396	6.75632
CUST_1912_PI418051350	contig03025	0.0886732	1.06339	0.424124	0.834772	7.20944	7.16802	7.10633	7.328	7.39373	7.13188	7.42948	7.18622
CUST_1913_PI418051350	contig03027	-0.0356816	-1.02504	0.919443	0.984856	7.0715	7.02899	8.00492	8.11476	7.23712	7.21347	7.06471	7.67707
CUST_1914_PI418051350	contig03028	-0.894662	-1.85917	0.0415307	0.454649	10.8266	10.3521	10.3648	10.6419	10.1172	9.01883	8.95317	9.89487
CUST_1915_PI418051350	contig03029	-0.335735	-1.26202	0.0436469	0.461287	17.5614	17.5645	17.2901	17.3143	17.1243	17.2779	17.2351	17.0401
CUST_1916_PI418051350	contig03031	-0.803216	-1.74499	0.180697	0.689118	11.0256	11.2345	11.2041	11.1309	10.757	11.0522	11.1221	9.17375
CUST_1917_PI418051350	contig03032	2.75287	6.74057	0.106033	0.598075	9.68879	8.99021	8.89818	9.01626	10.687	10.0829	9.98858	15.1721
CUST_1918_PI418051350	contig03034	0.566205	1.48062	0.474136	0.854652	9.7334	8.75968	7.77404	8.09296	9.16879	8.53391	8.15232	10.6133
CUST_1919_PI418051350	contig03038	-0.0226044	-1.01579	0.909893	0.983073	6.66251	7.16059	6.65029	6.66567	7.00039	6.68003	6.63629	6.75472
CUST_192_PI418051350	contig00288	0.132743	1.09638	0.718096	0.93666	12.0485	12.7166	12.287	12.2162	13.143	11.8904	12.3933	12.13
CUST_1920_PI418051350	contig03039	-0.345063	-1.27021	0.576998	0.893351	13.2111	11.3088	12.557	12.5423	11.8008	12.9017	12.5214	11.522
CUST_1921_PI418051350	contig03040	0.597182	1.51276	0.362911	0.807115	7.57753	7.63499	7.13599	7.1019	6.76772	8.26187	8.41618	9.01627
CUST_1922_PI418051350	contig03041	2.15091	4.44107	0.00744545	0.280096	9.54812	9.94486	10.4511	10.4015	12.5431	11.0702	11.089	12.7493
CUST_1923_PI418051350	contig03042	-1.17434	-2.2569	0.457426	0.847593	11.9439	12.4264	12.0802	12.5737	12.9614	12.403	12.6195	7.70155
CUST_1924_PI418051350	contig03043	-0.223988	-1.16796	0.592175	0.899128	8.37492	8.04414	8.85402	8.8351	8.54918	8.24147	8.95541	7.44404
CUST_1925_PI418051350	contig03045	0.343561	1.26888	0.595484	0.899312	12.4644	11.2346	11.3863	11.6209	11.9287	11.2842	11.0039	13.1606
CUST_1926_PI418051350	contig03046	0.0369156	1.02592	0.757611	0.947624	6.84613	6.85801	6.83436	6.80096	6.75128	6.7582	6.93624	7.03405
CUST_1927_PI418051350	contig03050	3.013	8.07244	0.0189316	0.353238	11.2753	11.1473	13.8623	13.8116	15.1039	13.9843	14.2659	16.0696
CUST_1928_PI418051350	contig03051	-0.311493	-1.24099	0.366934	0.808395	11.7887	11.7611	12.0966	12.2379	12.2438	11.2777	11.2035	11.2983
CUST_1929_PI418051350	contig03053	0.236898	1.17846	0.325853	0.78742	7.10665	7.30999	6.79714	7.03722	7.02154	7.40485	7.20528	7.71791
CUST_193_PI418051350	contig00289	0.266868	1.20319	0.428368	0.836985	12.4624	12.5043	12.7826	12.3786	12.6285	12.0901	12.4703	13.4392
CUST_1930_PI418051350	contig03054	-0.853579	-1.80698	0.0846559	0.560519	9.8186	8.57597	8.46613	8.28452	8.17953	7.95859	8.02737	8.03666
CUST_1931_PI418051350	contig03055	0.0445363	1.03135	0.904008	0.981789	16.8308	16.5983	16.5285	16.5433	16.1592	16.4889	16.5077	17.4412
CUST_1932_PI418051350	contig03056	-0.137339	-1.09987	0.261813	0.750691	7.06242	7.02788	6.92852	6.79225	6.77352	6.83842	6.84269	6.9246
CUST_1933_PI418051350	contig03057	-0.156722	-1.11475	0.259392	0.749294	16.9099	17.1361	17.1574	17.2384	16.8868	17.0497	17.0059	16.8591
CUST_1934_PI418051350	contig03058	0.526726	1.44066	0.0402819	0.449428	15.0086	15.1123	14.934	14.9216	15.4846	15.0266	15.4512	15.9053
CUST_1935_PI418051350	contig03059	-0.176674	-1.13028	0.668562	0.922529	10.0956	8.9906	9.56568	9.94204	8.85011	9.84676	9.63496	9.71903
CUST_1936_PI418051350	contig03060	1.15526	2.22724	0.305624	0.775699	12.0808	11.3285	11.0186	11.0157	11.4729	11.8654	11.1945	14.8895
CUST_1937_PI418051350	contig03062	0.113168	1.0816	0.886033	0.976926	9.77834	7.69009	7.39378	7.25623	8.54806	7.60646	7.62034	8.97148
CUST_1938_PI418051350	contig03065	1.1127	2.1625	0.06048	0.505998	6.78342	6.79593	7.09338	7.36834	7.51664	7.46676	7.65528	9.07065
CUST_1939_PI418051350	contig03066	-0.400937	-1.32037	0.305091	0.775414	9.38212	8.82536	8.39314	8.56811	8.50386	8.09913	7.85867	9.00254
CUST_194_PI418051350	contig00290	0.158297	1.11597	0.647664	0.917548	16.0242	16.2048	16.2026	16.1893	16.6678	16.6267	16.6737	15.5818
CUST_1940_PI418051350	contig03067	0.0565672	1.03999	0.565898	0.890476	6.59551	6.69739	6.63188	6.76477	6.72512	6.76031	6.70275	6.70428
CUST_1941_PI418051350	contig03068	-0.11436	-1.08249	0.404802	0.828068	6.89789	6.55681	6.59164	6.66298	6.6095	6.53696	6.62914	6.54639
CUST_1942_PI418051350	contig03069	0.0175141	1.01221	0.925029	0.985852	7.73356	7.79279	7.92502	8.17627	8.14344	7.82396	7.89605	7.62609
CUST_1943_PI418051350	contig03070	0.216415	1.16184	0.324991	0.787068	16.6447	16.376	16.1301	16.1503	16.3953	16.3708	16.6825	16.8882
CUST_1944_PI418051350	contig03071	0.130238	1.09447	0.37951	0.815779	6.70758	6.72022	6.72653	6.7942	7.09471	6.72083	6.69422	6.77665
CUST_1945_PI418051350	contig03073	-0.89149	-1.85509	0.227307	0.727474	11.5789	11.564	11.1264	11.021	10.8019	11.7068	11.5089	9.13239
CUST_1946_PI418051350	contig03074	0.292257	1.22455	0.15697	0.66385	10.3602	9.89536	10.0115	10.1652	10.5535	10.2162	10.136	10.4911
CUST_1947_PI418051350	contig03075	0.0648948	1.04601	0.862389	0.974601	14.6335	14.2325	14.2437	13.8214	14.9492	13.7399	13.688	14.4301
CUST_1948_PI418051350	contig03076	-0.357373	-1.28109	0.395034	0.824333	10.7674	10.615	10.5769	10.5478	9.64374	10.9623	11.2486	10.1235
CUST_1949_PI418051350	contig03077	0.185131	1.13692	0.845239	0.970921	9.07122	9.13995	8.54835	8.26125	7.69121	8.4802	8.41671	11.0317
CUST_195_PI418051350	contig00291	0.0428174	1.03012	0.654213	0.919259	17.8931	17.9383	17.896	17.9329	17.9906	17.8944	17.9324	17.9703
CUST_1950_PI418051350	contig03079	0.305731	1.23605	0.353611	0.801896	7.94004	8.11189	8.2869	8.31446	8.51627	8.99382	8.84161	7.83582
CUST_1951_PI418051350	contig03080	-0.666057	-1.58673	0.460009	0.849023	11.5522	10.8095	8.94605	8.83383	8.89518	9.51055	9.69612	10.755
CUST_1952_PI418051350	contig03082	0.285605	1.21892	0.442848	0.841734	11.4036	10.9461	10.4642	10.5896	11.3332	10.7638	10.6439	11.6964
CUST_1953_PI418051350	contig03083	0.32711	1.2545	0.638669	0.914792	10.3545	9.09142	8.68841	8.76181	9.94199	8.52534	8.75741	10.569
CUST_1954_PI418051350	contig03086	1.88002	3.6808	0.101408	0.592394	9.56431	10.9467	11.6405	11.8281	12.3089	14.2849	14.3249	11.2715
CUST_1955_PI418051350	contig03087	-0.149922	-1.10951	0.409461	0.828861	17.8784	17.7331	17.5968	17.5979	17.4638	17.4479	17.3971	17.8728
CUST_1956_PI418051350	contig03088	0.157296	1.1152	0.277387	0.760107	7.24914	7.21457	7.3591	7.41323	7.59913	7.5263	7.3967	7.26114
CUST_1957_PI418051350	contig03089	-0.219146	-1.16404	0.277155	0.759928	6.91301	7.43069	6.88773	6.84509	6.84374	6.86489	6.9435	6.80475
CUST_1958_PI418051350	contig03090	0.174271	1.12839	0.73246	0.941214	13.6221	12.4947	12.3348	12.4296	12.5447	12.9014	12.5289	13.762
CUST_1959_PI418051350	contig03094	0.493466	1.40782	0.685172	0.927417	11.5284	12.027	10.4338	10.2775	10.0222	11.2805	11.1384	14.1598
CUST_196_PI418051350	contig00293	-0.489224	-1.40369	0.0733453	0.537834	9.27423	9.46729	9.65198	9.82861	9.05944	8.43436	8.87005	9.30251
CUST_1960_PI418051350	contig03095	-0.152781	-1.11171	0.819806	0.964517	9.05173	10.6711	8.56826	8.35838	8.71313	9.27729	9.16616	9.79294
CUST_1961_PI418051350	contig03096	-0.413104	-1.33155	0.339649	0.793918	9.23479	9.38113	10.1272	10.4006	9.55299	9.33757	9.63031	8.60358
CUST_1962_PI418051350	contig03097	-2.01902	-4.05308	0.0776112	0.546138	11.8295	9.26734	8.25058	8.82648	8.59377	7.29189	7.60038	7.53837
CUST_1963_PI418051350	contig03098	-0.63588	-1.55389	0.130701	0.632529	8.78831	7.6833	7.44043	7.59914	7.37411	7.18281	7.48046	7.37802
CUST_1964_PI418051350	contig03101	0.763334	1.69741	0.152627	0.658494	9.26924	9.38032	8.47598	8.40548	10.5862	9.28255	8.97466	9.66546
CUST_1965_PI418051350	contig03102	-0.370844	-1.29311	0.215721	0.718656	7.72344	6.79362	7.2949	6.68229	6.81298	6.79724	6.95791	6.70256
CUST_1966_PI418051350	contig03103	0.0470908	1.03318	0.630327	0.911525	17.9303	18.011	17.9681	17.9738	18.0275	18.0678	18.0446	17.9698
CUST_1967_PI418051350	contig03104	0.0959948	1.0688	0.452274	0.845389	7.03494	7.0061	6.94781	6.95752	6.91627	7.18603	7.15348	7.19567
CUST_1968_PI418051350	contig03105	-0.130414	-1.09461	0.689193	0.927815	7.66953	7.31783	7.0036	6.73134	7.47546	6.59231	6.72779	7.32807
CUST_1969_PI418051350	contig03109	0.725809	1.65383	0.15999	0.668117	7.42012	7.23001	7.30268	7.51044	7.91508	7.41524	7.19612	9.01335
CUST_197_PI418051350	contig00294	-0.357174	-1.28091	0.287879	0.764417	7.94749	7.48286	7.30123	7.31278	6.8009	6.96157	7.29301	7.73765
CUST_1970_PI418051350	contig03111	-0.930264	-1.90563	0.0600018	0.50529	10.8658	10.5727	9.66103	9.56723	9.41178	9.15787	8.91399	9.81414
CUST_1971_PI418051350	contig03112	-0.209257	-1.15609	0.405703	0.828068	8.57519	8.72202	8.90159	9.10026	8.77981	8.79577	8.72824	8.12855
CUST_1972_PI418051350	contig03113	0.0430699	1.0303	0.810641	0.961661	15.9685	15.9649	15.6833	15.807	15.7443	15.9083	15.7424	16.2381
CUST_1973_PI418051350	contig03114	-0.293664	-1.22575	0.274339	0.75766	9.43676	9.88241	9.69304	9.66313	9.4314	9.7042	9.7538	8.95586
CUST_1974_PI418051350	contig03115	-0.0223108	-1.01558	0.969468	0.993609	8.38308	8.99221	8.28451	8.16628	7.65229	8.27345	8.2091	9.64019
CUST_1975_PI418051350	contig03116	0.967029	1.95481	0.0831737	0.558002	9.17728	8.84312	9.33693	9.15134	9.31582	10.0879	9.59807	11.0068
CUST_1976_PI418051350	contig03117	-0.378916	-1.30036	0.662622	0.921477	9.11608	7.88505	7.10074	6.69748	6.76623	6.90442	7.17082	8.95963
CUST_1977_PI418051350	contig03118	-0.39726	-1.317	0.489338	0.860132	12.0804	10.2095	10.531	10.3232	10.3747	10.2652	10.4191	10.8084
CUST_1978_PI418051350	contig03119	-1.68146	-3.20753	0.385218	0.819519	13.5203	10.21	11.5213	11.486	10.5091	6.7758	6.68313	12.951
CUST_1979_PI418051350	contig03120	-0.442796	-1.35924	0.729447	0.940025	10.2823	11.49	8.39162	8.13924	8.57228	8.34619	8.65011	11.6388
CUST_198_PI418051350	contig00295	0.365796	1.28859	0.63232	0.91258	9.08154	10.4128	8.45578	7.70715	8.63944	9.71349	9.87911	10.2374
CUST_1980_PI418051350	contig03121	-0.0197658	-1.01379	0.960473	0.992418	10.8397	9.57079	9.67002	9.9604	9.88803	9.75714	9.97612	10.4118
CUST_1981_PI418051350	contig03123	-4.10505	-17.2085	0.0308398	0.412332	11.7465	12.9796	14.562	14.719	11.7191	8.14507	8.3208	7.09946
CUST_1982_PI418051350	contig03124	-0.650411	-1.56961	0.297374	0.770912	9.24931	7.46127	7.41308	7.57177	7.23441	7.03274	7.17111	7.91544
CUST_1983_PI418051350	contig03125	0.00312775	1.00217	0.974157	0.994742	6.66761	6.7199	6.69668	6.74401	6.64976	6.62488	6.81574	6.74716
CUST_1984_PI418051350	contig03127	0.10064	1.07225	0.376079	0.813779	6.96559	6.9437	6.83153	6.79194	7.00214	6.90837	6.95751	7.08786
CUST_1985_PI418051350	contig03129	0.057603	1.04074	0.897229	0.979964	7.55512	8.19132	7.38637	7.08713	7.00504	7.60633	7.99925	8.34817
CUST_1986_PI418051350	contig03133	-0.0275799	-1.0193	0.915038	0.984207	8.42833	8.45808	8.68845	8.81952	8.88501	8.67347	8.56422	8.0538
CUST_1987_PI418051350	contig03134	-0.24196	-1.1826	0.298927	0.772152	9.60146	9.02254	9.38162	9.48579	9.16688	9.29462	9.34028	8.84749
CUST_1988_PI418051350	contig03135	-3.53767	-11.613	0.254228	0.745439	16.8955	16.8533	17.436	17.2485	16.7469	16.519	16.7213	7.11095
CUST_1989_PI418051350	contig03136	0.0558307	1.03946	0.894439	0.97944	9.19247	9.25131	9.62104	9.84452	10.0775	9.81385	9.4078	8.65578
CUST_199_PI418051350	contig00296	1.35954	2.56603	0.142724	0.646928	10.4357	8.26653	7.87199	7.92163	10.196	9.42446	9.52134	11.0087
CUST_1990_PI418051350	contig03139	-0.415059	-1.33335	0.0478465	0.472962	8.7601	9.06007	8.88245	8.81129	8.72941	8.46634	8.13758	8.39049
CUST_1991_PI418051350	contig03141	0.0775169	1.0552	0.542541	0.881076	7.24073	7.37639	7.36555	7.40899	7.57416	7.33032	7.32575	7.33474
CUST_1992_PI418051350	contig03142	0.195181	1.14487	0.172687	0.681223	6.68549	6.71331	6.58614	6.6741	6.87177	7.01194	7.07239	6.70053
CUST_1993_PI418051350	contig03143	0.0962846	1.06902	0.347972	0.798361	6.92535	6.97558	6.94569	7.01797	7.11543	6.9964	6.99592	7.06001
CUST_1994_PI418051350	contig03144	0.334429	1.26088	0.260962	0.749917	10.1439	9.59353	10.5044	10.4961	10.4559	10.1247	10.2488	10.5984
CUST_1995_PI418051350	contig03145	0.305561	1.2359	0.130747	0.632529	7.04611	7.42935	7.07789	7.29619	7.74714	7.3186	7.28925	7.52812
CUST_1996_PI418051350	contig03146	0.0965246	1.06919	0.8643	0.974978	10.9177	10.7926	9.78483	9.70605	10.9003	9.67975	9.56892	11.2208
CUST_1997_PI418051350	contig03148	0.932719	1.90887	0.00358663	0.222197	12.1619	11.6819	11.5552	11.6033	12.6769	13.169	12.5901	12.6647
CUST_1998_PI418051350	contig03149	0.0498915	1.03519	0.926992	0.986085	8.78526	9.38569	8.69903	8.75324	8.63096	10.1116	10.0975	8.31122
CUST_1999_PI418051350	contig03151	0.622287	1.53931	0.30448	0.775211	8.05252	7.68812	7.54381	7.69972	7.85202	7.63785	7.86094	9.62785
CUST_2_PI418051350	contig00005	0.551406	1.46551	0.0773128	0.545172	7.00162	7.19536	6.60318	6.63028	7.10266	7.73781	7.9461	7.52331
CUST_20_PI418051350	contig00030	-0.792769	-1.7324	0.110377	0.603474	8.23343	7.7717	8.98347	8.85465	7.20054	7.06059	7.28776	8.17117
CUST_200_PI418051350	contig00297	-0.530272	-1.4442	0.0854398	0.561992	7.49278	7.76952	7.57331	9.24455	7.38908	7.39801	7.35989	7.31238
CUST_2000_PI418051350	contig03152	0.119774	1.08656	0.600287	0.900719	10.6144	10.953	10.8602	10.9607	10.6996	11.3976	11.288	10.7948
CUST_2001_PI418051350	contig03154	-1.31721	-2.49184	0.0078325	0.280947	13.5913	13.3043	12.6223	12.9096	12.3641	11.4484	11.5023	11.8705
CUST_2002_PI418051350	contig03156	0.274786	1.20981	0.78942	0.957631	10.1141	8.43958	8.14239	8.41745	7.85773	8.66017	8.79552	11.0723
CUST_2003_PI418051350	contig03157	0.0851108	1.06077	0.397402	0.825151	6.56336	6.58711	6.6479	6.60599	6.61876	6.62866	6.80622	6.69655
CUST_2004_PI418051350	contig03158	1.62386	3.08199	0.167006	0.675981	6.88901	6.89601	6.80341	6.95102	7.46516	7.1206	7.33191	10.8424
CUST_2005_PI418051350	contig03159	-0.274588	-1.20965	0.133008	0.635554	17.2504	17.3742	17.3077	17.2861	17.141	17.1459	17.2705	16.7486
CUST_2006_PI418051350	contig03160	-0.12148	-1.08785	0.253871	0.744909	6.54194	6.66256	6.56175	6.51525	6.43658	6.44223	6.52837	6.45668
CUST_2007_PI418051350	contig03161	0.612231	1.52862	0.0228	0.37356	8.42437	8.17293	8.12196	8.39316	9.15327	8.53144	8.54488	9.00012
CUST_2008_PI418051350	contig03162	-0.136145	-1.09896	0.621988	0.908352	17.215	16.3782	16.4133	16.3234	16.4657	16.6977	16.4831	16.497
CUST_2009_PI418051350	contig03163	0.0588917	1.04167	0.926399	0.985852	10.5261	9.83469	9.30466	9.35388	8.92376	9.90476	9.96342	11.0088
CUST_201_PI418051350	contig00298	0.664983	1.58555	0.261128	0.75003	16.039	14.828	14.4653	14.5005	15.1268	16.4503	16.3982	15.7937
CUST_2010_PI418051350	contig03164	0.897758	1.86317	0.0883372	0.566604	7.43849	6.71516	7.31934	7.32441	7.76247	7.51931	7.47699	8.90818
CUST_2011_PI418051350	contig03165	-0.00663176	-1.00461	0.956156	0.991651	17.844	17.8841	17.7709	17.7562	17.8673	17.9584	17.9091	17.6707
CUST_2012_PI418051350	contig03166	-2.02876	-4.08053	0.45502	0.846718	15.0357	13.4956	14.8796	14.6	13.2383	6.87127	7.25004	16.886
CUST_2013_PI418051350	contig03168	0.0536525	1.03789	0.964646	0.993027	11.5231	8.65611	7.64489	7.50766	10.352	9.38205	9.3174	8.21474
CUST_2014_PI418051350	contig03169	1.1787	2.26373	0.0748224	0.540423	11.7016	12.9476	12.163	12.2809	12.9272	14.412	14.4757	13.0362
CUST_2015_PI418051350	contig03170	-0.807879	-1.75064	0.194223	0.700428	14.417	13.972	14.5142	14.36	13.2066	14.4536	14.7749	12.5815
CUST_2016_PI418051350	contig03171	0.0404695	1.02845	0.875376	0.976553	8.52646	8.83453	8.29455	8.33968	9.03453	8.50065	8.17689	8.42622
CUST_2017_PI418051350	contig03172	-0.539809	-1.45378	0.209355	0.713875	10.9846	10.2135	10.7313	10.7511	10.1023	9.34909	9.62621	10.73
CUST_2018_PI418051350	contig03173	0.675404	1.59704	0.552172	0.88564	9.85728	8.35071	7.31894	7.79922	7.62502	9.07604	8.97139	11.1445
CUST_2019_PI418051350	contig03174	-0.971227	-1.96051	0.0614358	0.508559	12.0079	11.6722	10.6099	10.676	10.1292	10.7441	10.9946	10.4108
CUST_202_PI418051350	contig00299	0.0274355	1.0192	0.818095	0.963908	6.99421	6.87836	7.02038	7.02089	6.92956	7.06434	7.20442	6.91156
CUST_2020_PI418051350	contig03176	0.0308176	1.02159	0.849546	0.971901	8.09177	7.7667	7.89866	8.23891	8.19495	7.94324	7.72999	7.98815
CUST_2021_PI418051350	contig03177	1.04219	2.05935	0.0168832	0.338495	7.58292	7.74714	6.88553	7.01986	8.04133	8.57655	9.1107	8.52436
CUST_2022_PI418051350	contig03179	0.233353	1.17556	0.23867	0.735032	6.78682	6.86907	6.88303	6.91012	6.91903	6.91557	6.89066	7.43038
CUST_2023_PI418051350	contig03180	-0.206056	-1.15353	0.326059	0.787441	7.55231	7.30701	7.81511	7.63806	7.333	7.40453	7.76	7.05247
CUST_2024_PI418051350	contig03182	2.12473	4.36123	0.118267	0.615785	7.97797	7.85779	9.57949	9.51088	8.61256	12.614	12.8765	10.3974
CUST_2025_PI418051350	contig03184	0.773998	1.71	0.452487	0.845466	9.7276	8.70094	8.3466	8.468	8.82207	8.66682	8.48543	11.7596
CUST_2026_PI418051350	contig03185	0.0798766	1.05693	0.684534	0.927409	8.53706	8.07704	8.07737	8.3485	8.2433	8.18472	8.22579	8.61811
CUST_2027_PI418051350	contig03186	0.00743064	1.00516	0.938428	0.988295	7.1635	7.20431	7.09591	7.09804	7.1725	7.24667	7.0417	7.17039
CUST_2028_PI418051350	contig03190	1.1699	2.24996	0.0489272	0.477772	7.37575	7.42004	7.0701	7.26828	8.25289	7.44762	8.03464	9.48067
CUST_2029_PI418051350	contig03193	0.162926	1.11956	0.38115	0.816434	7.28032	7.21404	7.35125	7.40211	7.32218	7.25421	7.26794	7.77656
CUST_203_PI418051350	contig00300	0.125976	1.09125	0.671243	0.9235	8.54704	7.94199	7.49436	7.91479	7.86245	8.28504	8.17865	8.47724
CUST_2030_PI418051350	contig03195	-0.287633	-1.22064	0.415737	0.832072	13.5702	13.466	13.9911	14.2896	13.922	13.1742	12.6276	13.4907
CUST_2031_PI418051350	contig03197	-0.0191228	-1.01334	0.869991	0.975804	6.54752	6.63324	6.53586	7.03252	6.58474	6.62178	6.5959	6.71401
CUST_2032_PI418051350	contig03198	-0.126195	-1.09141	0.908418	0.982942	9.37862	9.85198	7.97625	7.90589	7.36328	8.16072	8.80966	10.9446
CUST_2033_PI418051350	contig03199	0.330277	1.25725	0.423	0.834478	8.10644	6.69093	6.84734	7.32077	7.4834	8.01847	7.39755	7.68085
CUST_2034_PI418051350	contig03200	0.136833	1.09949	0.791002	0.957671	7.49031	8.0605	7.98022	7.76271	8.90332	7.83018	7.89734	7.0657
CUST_2035_PI418051350	contig03204	0.0893751	1.06391	0.652518	0.918608	13.7148	13.585	13.8299	13.8704	14.0809	13.8931	13.8228	13.4793
CUST_2036_PI418051350	contig03205	-0.286211	-1.21943	0.169822	0.678826	16.818	17.1854	16.7605	17.0324	16.8983	16.6693	16.7993	16.4086
CUST_2037_PI418051350	contig03207	0.955914	1.93981	0.13573	0.639059	10.1431	10.2162	10.6484	10.8561	11.0179	10.4818	10.5082	12.4664
CUST_2038_PI418051350	contig03208	-0.641604	-1.56006	0.0343097	0.429576	9.03771	9.541	9.09976	8.90071	8.87485	8.62136	8.31168	8.31276
CUST_2039_PI418051350	contig03209	0.653732	1.57323	0.34184	0.795045	8.8084	9.02459	7.43681	7.17741	8.09648	9.55531	9.30306	9.57564
CUST_204_PI418051350	contig00301	-0.327468	-1.25481	0.347451	0.797994	13.8788	13.8509	13.7426	13.7578	13.0328	13.1875	13.3697	14.1861
CUST_2040_PI418051350	contig03210	1.33648	2.52535	0.282023	0.761975	8.89827	7.00663	7.05972	6.99596	9.20422	7.01822	6.85161	10.803
CUST_2041_PI418051350	contig03212	-0.311158	-1.2407	0.185322	0.693053	7.08531	7.45861	6.86538	6.87728	6.88898	6.97936	7.0412	6.58252
CUST_2042_PI418051350	contig03213	-2.32969	-5.02697	0.217926	0.720004	18.0853	16.6804	18.4309	18.4331	16.0857	12.0292	11.8061	18.2053
CUST_2043_PI418051350	contig03216	-0.362981	-1.28608	0.418407	0.832642	10.6718	10.79	9.48802	9.31422	9.66988	10.0482	9.82661	10.1667
CUST_2044_PI418051350	contig03217	-0.214504	-1.1603	0.813223	0.962195	8.99958	7.28769	8.76793	8.30145	7.50814	7.03494	6.848	9.72884
CUST_2045_PI418051350	contig03218	-0.979956	-1.9724	0.0184822	0.350205	11.1929	10.6885	10.6496	10.6058	9.36634	10.3147	10.2651	9.91299
CUST_2046_PI418051350	contig03219	0.307913	1.23792	0.60211	0.901338	8.74697	7.74657	7.6486	7.43315	8.28368	7.51049	7.38889	9.22478
CUST_2047_PI418051350	contig03220	-0.115039	-1.083	0.842743	0.97057	7.25169	7.61188	8.83162	9.08354	8.06823	7.06626	7.18157	8.28389
CUST_2048_PI418051350	contig03222	-0.202601	-1.15077	0.381935	0.816848	8.31224	7.83099	8.27878	8.09273	8.03849	7.50997	7.62463	8.1154
CUST_2049_PI418051350	contig03223	0.290798	1.22332	0.327492	0.78814	7.14067	6.61133	6.72034	6.71328	6.93921	6.81635	6.78766	7.59999
CUST_205_PI418051350	contig00303	0.334153	1.26064	0.219876	0.72128	12.7752	12.1769	12.3866	12.508	13.1847	12.5705	12.6743	12.5947
CUST_2050_PI418051350	contig03224	1.37276	2.58965	0.390765	0.822721	7.2872	7.04598	6.91871	6.7744	6.69549	6.83568	6.74808	11.8106
CUST_2051_PI418051350	contig03225	0.191207	1.14172	0.451574	0.845277	17.0507	16.8912	16.7288	16.8823	17.1423	16.7322	16.6104	17.5075
CUST_2052_PI418051350	contig03226	1.17622	2.25985	0.0676854	0.522066	15.2883	15.3414	16.566	16.5878	17.2521	17.3928	17.3689	16.1024
CUST_2053_PI418051350	contig03227	0.425295	1.34285	0.163787	0.672968	7.54357	8.13376	7.96672	7.784	7.82541	8.48279	8.35223	8.58566
CUST_2054_PI418051350	contig03228	3.06293	8.3567	0.13238	0.634806	6.89955	6.77658	6.79631	6.71158	9.13772	6.88311	6.82844	13.6254
CUST_2055_PI418051350	contig03229	0.185692	1.13736	0.395845	0.82487	7.63235	8.04749	7.69709	7.57702	7.90174	7.94464	8.56465	7.71758
CUST_2056_PI418051350	contig03230	0.475875	1.39076	0.085747	0.562281	12.8701	12.5345	12.5985	12.7301	12.954	12.9288	12.9456	13.6053
CUST_2057_PI418051350	contig03231	-0.00132814	-1.00092	0.990779	0.998248	6.9394	6.76426	6.71622	6.85016	6.76157	6.8473	6.73135	6.93197
CUST_2058_PI418051350	contig03232	0.198487	1.14749	0.770228	0.951519	8.36909	6.89437	6.96565	6.82736	6.69594	7.65589	7.27257	8.59526
CUST_2059_PI418051350	contig03234	-0.512681	-1.4267	0.31581	0.782186	14.7874	14.9858	15.0757	15.1615	14.7568	15.0656	15.2395	13.4444
CUST_206_PI418051350	contig00304	-0.333658	-1.2602	0.339147	0.793918	16.2946	16.5397	16.4996	16.3814	16.5867	16.1753	16.3465	15.4262
CUST_2060_PI418051350	contig03235	0.0507005	1.03577	0.64502	0.916799	6.77248	6.69664	6.86458	6.84526	6.78817	6.7835	7.05099	6.77073
CUST_2061_PI418051350	contig03236	-0.346762	-1.2717	0.361779	0.806169	7.51499	6.75442	7.80506	7.73121	6.75807	7.34375	7.61929	6.75767
CUST_2062_PI418051350	contig03237	1.85151	3.60877	0.117941	0.615785	6.88986	7.33181	7.30489	7.28472	10.7776	9.17898	9.60568	6.90102
CUST_2063_PI418051350	contig03239	0.495262	1.40958	0.328912	0.788409	8.44131	7.35185	7.21892	7.14713	8.29455	7.34625	7.65863	8.66497
CUST_2064_PI418051350	contig03240	0.00918916	1.00639	0.926728	0.985921	6.67726	6.60906	6.61621	6.6394	6.70266	6.67835	6.6564	6.57166
CUST_2065_PI418051350	contig03242	-0.584408	-1.49942	0.151952	0.657908	8.14074	7.0489	6.82691	7.0189	6.89746	6.68948	6.82519	6.70452
CUST_2066_PI418051350	contig03243	1.21556	2.3223	0.000314447	0.135213	10.1337	10.2526	10.2554	10.1282	11.5141	11.1829	11.1057	11.5665
CUST_2067_PI418051350	contig03244	0.218554	1.16357	0.500628	0.864087	9.17932	8.60298	8.33324	8.68391	8.65954	8.75581	8.82204	9.49808
CUST_2068_PI418051350	contig03245	0.0662707	1.04701	0.57653	0.893226	7.22269	7.12305	7.1863	7.28992	7.39511	7.14882	7.15452	7.23588
CUST_2069_PI418051350	contig03248	-0.0439758	-1.03095	0.839519	0.969665	16.1951	15.8377	15.8395	16.0552	16.2261	15.9897	16.0777	15.5884
CUST_207_PI418051350	contig00305	0.17842	1.13164	0.534835	0.877802	6.83166	7.03955	7.43849	7.58528	7.72934	6.98433	7.09468	7.14951
CUST_2070_PI418051350	contig03251	1.68777	3.22159	0.000817621	0.17328	10.97	11.1434	10.9865	11.0725	12.5495	12.3673	12.4339	13.2562
CUST_2071_PI418051350	contig03252	0.16182	1.1187	0.712659	0.934582	10.2973	8.88007	9.90455	10.0038	9.50178	9.9813	9.90354	10.1728
CUST_2072_PI418051350	contig03254	-0.143391	-1.1045	0.535455	0.878107	9.21675	9.05745	9.17104	9.62252	9.20221	8.78451	8.56993	9.36138
CUST_2073_PI418051350	contig03257	0.0942594	1.06752	0.578396	0.893351	6.78837	6.75244	7.15911	6.80187	6.81854	7.20824	7.20567	6.77858
CUST_2074_PI418051350	contig03258	-0.366928	-1.2896	0.0505041	0.480559	7.62409	7.80123	7.38017	7.3692	7.16554	7.17866	7.21053	7.33909
CUST_2075_PI418051350	contig03260	0.970542	1.95958	0.10267	0.593662	11.3125	10.8463	10.6813	12.9756	13.0006	12.3927	10.3532	12.5254
CUST_2076_PI418051350	contig03261	0.870973	1.8289	0.281983	0.761975	11.8217	9.18253	10.2231	9.93818	10.8497	10.9007	11.106	11.8448
CUST_2077_PI418051350	contig03262	-0.175513	-1.12937	0.137554	0.641929	6.91241	6.81981	6.85236	6.7721	6.6977	6.62615	6.85287	6.5807
CUST_2078_PI418051350	contig03263	0.644801	1.56352	0.17336	0.681632	8.44151	8.31263	8.26736	8.88918	10.0018	8.95023	8.28569	8.64706
CUST_2079_PI418051350	contig03264	0.65289	1.57231	0.682827	0.927409	11.74	12.6451	13.8753	13.89	14.6582	15.3958	15.3811	10.1798
CUST_208_PI418051350	contig00307	0.421956	1.33974	0.0938004	0.577972	12.9467	12.749	12.2045	12.384	13.2299	12.7933	13.0003	13.1291
CUST_2080_PI418051350	contig03267	0.0924807	1.0662	0.72483	0.938447	10.7775	11.115	11.7818	11.5615	11.4067	11.0824	11.4393	11.174
CUST_2081_PI418051350	contig03269	-0.136935	-1.09957	0.735692	0.942467	14.406	14.0526	14.0191	13.7349	14.5429	14.3731	14.0033	13.1936
CUST_2082_PI418051350	contig03270	0.331576	1.25839	0.551008	0.884744	11.3639	9.99357	9.38846	9.65322	10.9467	10.5278	9.90327	10.7108
CUST_2083_PI418051350	contig03272	0.337248	1.26334	0.376312	0.81391	11.6248	11.9507	12.1779	12.2563	12.4905	12.6276	12.84	11.5801
CUST_2084_PI418051350	contig03274	-0.0138952	-1.00968	0.966555	0.993027	7.40165	6.69868	6.65232	6.69835	6.64861	7.43863	7.41412	6.65899
CUST_2085_PI418051350	contig03275	-0.00932522	-1.00648	0.979776	0.996463	7.62703	6.99811	6.89756	7.05101	6.87019	6.94999	6.75468	7.84892
CUST_2086_PI418051350	contig03277	0.00270908	1.00188	0.991333	0.998248	17.5079	17.4035	17.5834	17.6374	17.7884	17.6978	17.7569	17.0142
CUST_2087_PI418051350	contig03278	0.0266999	1.01868	0.835179	0.968394	17.727	17.5246	17.5454	17.6727	17.6245	17.6256	17.4186	17.7942
CUST_2088_PI418051350	contig03280	0.676135	1.59785	0.598208	0.89982	9.61433	9.57028	7.99281	7.75468	7.28555	10.1723	10.2785	11.5758
CUST_2089_PI418051350	contig03282	-0.212465	-1.15867	0.261865	0.750691	7.27624	7.21612	6.76912	6.78854	6.99551	6.81083	6.84678	6.80949
CUST_209_PI418051350	contig00308	-0.491335	-1.40575	0.239422	0.735526	13.6891	13.7065	12.8852	13.0893	12.5906	12.7229	12.6076	13.6529
CUST_2090_PI418051350	contig03283	0.373472	1.29547	0.727118	0.939349	11.1177	13.4649	10.6691	10.5196	10.7821	12.2307	11.9415	13.4292
CUST_2091_PI418051350	contig03284	-0.523729	-1.43767	0.00704792	0.279076	16.8285	16.5443	16.5417	16.5696	16.0595	16.1376	16.0755	16.1911
CUST_2092_PI418051350	contig03285	0.125591	1.09095	0.702984	0.931337	7.84304	7.24894	6.98356	6.94081	7.09997	7.22012	7.66215	7.88983
CUST_2093_PI418051350	contig03287	-0.585354	-1.50041	0.252125	0.743295	12.679	13.1664	13.0681	13.1841	13.3131	11.5861	11.6566	12.2809
CUST_2094_PI418051350	contig03288	0.0862176	1.06158	0.441856	0.841734	7.06163	7.03576	7.07535	7.05323	7.21123	7.06087	6.96331	7.19702
CUST_2095_PI418051350	contig03291	-0.751203	-1.6832	0.0425228	0.459351	9.06762	8.27048	9.08035	8.89769	8.37168	7.97307	7.89357	7.76851
CUST_2096_PI418051350	contig03293	0.173932	1.12813	0.550603	0.884541	10.9072	10.6313	11.1886	11.302	10.7815	11.0641	10.8397	11.5722
CUST_2097_PI418051350	contig03294	-0.036175	-1.02539	0.701018	0.930626	6.63985	6.64029	6.67054	6.59812	6.6439	6.60687	6.56525	6.57598
CUST_2098_PI418051350	contig03295	-1.43182	-2.69787	0.00209226	0.197838	13.6309	14.5084	14.1845	14.0844	12.6333	12.7674	12.9737	12.4744
CUST_2099_PI418051350	contig03297	-1.06687	-2.09489	0.0113602	0.308256	12.1212	11.4813	11.6586	11.6384	10.2004	10.8229	11.1073	10.8848
CUST_21_PI418051350	contig00031	0.640546	1.55892	0.159302	0.667747	7.76389	7.09912	7.04526	7.2772	7.54125	7.78388	7.52096	8.75221
CUST_210_PI418051350	contig00310	0.955278	1.93895	0.368128	0.80959	8.29664	9.03636	7.51188	7.35483	9.59811	7.36218	7.2142	10.7459
CUST_2100_PI418051350	contig03298	-0.398904	-1.31851	0.167711	0.676401	10.9444	10.6195	11.247	11.3905	10.5007	10.2835	10.2889	10.899
CUST_2101_PI418051350	contig03299	0.561237	1.47553	0.282924	0.762505	10.0846	10.0799	10.0015	10.1084	11.6939	10.3056	10.1094	10.0017
CUST_2102_PI418051350	contig03300	0.101622	1.07298	0.611281	0.90511	7.25889	6.96618	6.99114	6.96336	7.0779	6.97364	6.89865	7.49314
CUST_2103_PI418051350	contig03302	0.415352	1.33362	0.4245	0.834772	7.79765	7.02881	6.94367	7.04283	7.28654	6.93829	7.33836	8.6409
CUST_2104_PI418051350	contig03303	-1.00069	-2.00096	0.098698	0.586782	11.6035	11.4553	12.3646	12.3677	11.0805	11.6605	11.3284	9.84792
CUST_2105_PI418051350	contig03304	-0.0892536	-1.06382	0.697772	0.929852	7.13483	6.71318	7.02114	6.69824	7.20041	6.66181	6.63199	6.59262
CUST_2106_PI418051350	contig03305	-0.419051	-1.33705	0.203825	0.709132	13.7342	13.6049	13.9119	13.877	13.5339	13.6053	13.8387	12.7205
CUST_2107_PI418051350	contig03306	0.154342	1.11291	0.599998	0.900719	15.371	15.5594	15.3427	15.5398	15.4303	15.2069	15.2125	16.1947
CUST_2108_PI418051350	contig03307	-0.840241	-1.79035	0.00877385	0.288772	14.7303	14.5609	14.8449	14.7268	13.4376	14.1315	14.0349	14.0354
CUST_2109_PI418051350	contig03308	-1.09481	-2.13585	0.377283	0.814596	11.452	8.66959	7.85304	7.28102	9.34461	7.64985	7.05034	7.70951
CUST_211_PI418051350	contig00311	0.591535	1.50685	0.138379	0.642983	12.8849	13.002	12.4895	12.6888	13.4786	12.4725	13.0629	14.0045
CUST_2110_PI418051350	contig03309	-1.0099	-2.01377	0.189846	0.696633	12.0445	12.8669	13.4483	13.5852	12.8633	11.7514	12.0221	10.6483
CUST_2111_PI418051350	contig03310	-1.17003	-2.25016	0.186312	0.694137	15.3786	15.9551	15.2206	15.3729	14.946	15.4964	15.4886	12.6818
CUST_2112_PI418051350	contig03311	-0.0235132	-1.01643	0.806209	0.96124	6.61899	6.68505	6.67522	6.69735	6.68112	6.57327	6.66169	6.62118
CUST_2113_PI418051350	contig03312	0.0936086	1.06704	0.353458	0.801876	6.75833	6.7407	6.63311	6.76922	6.8096	6.82564	6.74884	6.88419
CUST_2114_PI418051350	contig03313	1.68328	3.21156	0.0462651	0.469216	10.0833	8.33854	7.72869	7.9131	10.9973	9.96941	10.052	10.2846
CUST_2115_PI418051350	contig03314	0.125182	1.09065	0.638863	0.914792	9.34237	8.71087	8.5317	8.74246	9.11585	8.71496	8.72128	9.23189
CUST_2116_PI418051350	contig03315	2.24904	4.75368	0.131979	0.634285	11.1816	10.4152	8.86793	8.48072	12.2117	10.0766	10.3915	14.5725
CUST_2117_PI418051350	contig03316	-0.00646687	-1.00449	0.957408	0.991754	7.67533	7.40156	7.43167	7.57939	7.53958	7.4868	7.41785	7.57111
CUST_2118_PI418051350	contig03317	0.448878	1.36498	0.334638	0.792069	6.99382	7.01263	7.10334	6.9802	7.14569	6.95487	6.73376	8.40484
CUST_2119_PI418051350	contig03318	0.51281	1.42683	0.172199	0.680959	7.29632	6.9215	6.95016	7.03398	6.90468	7.82828	8.19546	7.83177
CUST_212_PI418051350	contig00313	-0.223895	-1.16788	0.617537	0.905867	13.8439	13.9549	13.844	13.8163	12.946	13.4603	13.4477	14.5573
CUST_2120_PI418051350	contig03319	-1.86226	-3.63578	0.0186683	0.351109	7.67431	8.22204	9.83669	9.74683	6.7066	6.77704	6.48144	6.76549
CUST_2121_PI418051350	contig03321	0.918781	1.89052	0.103742	0.595434	13.1607	13.0615	12.1325	12.0508	13.8113	12.7812	13.0804	14.3281
CUST_2122_PI418051350	contig03322	0.0340965	1.02392	0.732493	0.941214	6.57932	6.60628	6.63902	6.64369	6.59098	6.60351	6.63858	6.71723
CUST_2123_PI418051350	contig03326	-0.0821987	-1.05863	0.728491	0.939839	7.07267	7.08548	7.85183	7.68755	7.30061	7.27048	7.29048	7.10016
CUST_2124_PI418051350	contig03327	0.365573	1.28839	0.247237	0.740253	7.05443	6.76512	6.86831	6.76246	7.07517	6.83573	6.83938	7.81892
CUST_2125_PI418051350	contig03328	-0.053847	-1.03803	0.582324	0.894884	18.3485	18.319	18.2514	18.2487	18.2674	18.2344	18.2043	18.2693
CUST_2126_PI418051350	contig03329	0.391008	1.31131	0.681642	0.927409	9.02759	8.09147	7.40815	7.45127	7.45465	8.13171	7.57609	10.4133
CUST_2127_PI418051350	contig03331	-0.278022	-1.21253	0.106143	0.598075	15.8529	15.9766	16.2116	16.265	15.8351	15.7203	15.84	15.6185
CUST_2128_PI418051350	contig03332	1.19349	2.28705	0.127161	0.627145	6.48539	6.78383	6.81696	6.64213	6.67615	7.66122	7.64205	9.25144
CUST_2129_PI418051350	contig03333	0.287957	1.22091	0.0532407	0.486127	8.48333	8.22867	8.27406	8.26483	8.63328	8.52071	8.55411	8.67464
CUST_213_PI418051350	contig00315	0.0822443	1.05866	0.504135	0.865343	6.92677	6.87502	6.91958	6.86599	6.93929	6.85003	6.8671	7.14346
CUST_2130_PI418051350	contig03334	0.115747	1.08354	0.8772	0.976733	8.87067	8.45567	7.65027	7.35888	7.74677	7.38595	7.85054	9.81314
CUST_2131_PI418051350	contig03335	0.913982	1.88424	0.377572	0.814651	10.6752	9.02819	9.21871	8.90335	8.87351	10.607	10.3513	12.1537
CUST_2132_PI418051350	contig03336	0.00142752	1.00099	0.991179	0.998248	7.11014	6.81692	7.10208	6.97152	6.90948	6.83639	7.12946	7.07573
CUST_2133_PI418051350	contig03337	0.484457	1.39906	0.148621	0.653762	7.58026	7.33223	7.62898	7.44544	7.48333	7.65518	8.11542	8.53444
CUST_2134_PI418051350	contig03340	-0.118643	-1.08571	0.280556	0.761665	6.76163	6.66929	6.68557	6.5969	6.49393	6.58642	6.63304	6.61256
CUST_2135_PI418051350	contig03341	0.2875	1.22052	0.328885	0.788409	13.3151	12.9118	13.5276	13.4981	13.178	13.522	13.385	13.9707
CUST_2136_PI418051350	contig03345	-0.492246	-1.40663	0.362284	0.80648	11.1936	11.7953	11.8822	12.0124	12.1083	10.323	10.3871	10.996
CUST_2137_PI418051350	contig03348	1.56118	2.95096	0.0907007	0.571068	7.26979	7.00294	7.10604	7.19378	9.01864	6.99152	7.15139	10.0161
CUST_2138_PI418051350	contig03349	0.739193	1.66924	0.0463093	0.469216	11.7506	11.9426	11.9722	11.9163	12.5096	12.0607	12.2354	13.1974
CUST_2139_PI418051350	contig03350	0.0969955	1.06954	0.746767	0.945569	12.7868	12.4831	11.9651	12.2041	12.7628	12.9506	12.6699	12.0723
CUST_214_PI418051350	contig00317	-0.142918	-1.10414	0.493973	0.861897	16.7822	16.84	17.1632	17.1451	17.0395	16.7574	16.9056	16.4766
CUST_2140_PI418051350	contig03351	-0.420685	-1.33856	0.763805	0.949609	12.0914	11.1566	13.4454	13.6239	13.5094	12.8492	12.9126	9.13033
CUST_2141_PI418051350	contig03352	-0.599572	-1.51527	0.0892873	0.569721	17.0706	17.1905	17.4972	17.4623	17.0483	16.7922	16.8465	16.0744
CUST_2142_PI418051350	contig03354	0.339284	1.26513	0.721826	0.937478	6.85131	8.08002	7.23195	7.68253	6.7084	9.59841	9.8994	6.94912
CUST_2143_PI418051350	contig03356	0.193389	1.14345	0.447781	0.843411	15.5056	15.2637	15.5336	15.5977	16.0334	15.7336	15.5944	15.2178
CUST_2144_PI418051350	contig03357	0.176963	1.1305	0.242442	0.73666	7.56771	7.37378	7.39812	7.44201	7.75136	7.46921	7.38332	7.71481
CUST_2145_PI418051350	contig03359	-0.429686	-1.34694	0.174774	0.683059	12.7902	12.4556	12.7526	12.5916	12.6692	12.2001	12.3379	11.6906
CUST_2146_PI418051350	contig03360	-0.0290692	-1.02035	0.831804	0.968109	7.16064	6.80462	6.96725	7.02228	7.03536	6.81635	7.08865	6.88495
CUST_2147_PI418051350	contig03361	0.0331268	1.02323	0.723905	0.937865	6.65735	6.68647	6.6685	6.63207	6.69545	6.64702	6.80609	6.67148
CUST_2148_PI418051350	contig03362	-0.881985	-1.84291	0.127005	0.627145	15.8788	15.6378	15.8599	15.9957	15.7252	15.3953	14.9852	13.883
CUST_2149_PI418051350	contig03365	0.358387	1.28199	0.354706	0.802508	7.45616	7.4604	7.2119	7.08146	7.1451	7.34909	7.75987	8.43883
CUST_215_PI418051350	contig00318	0.297176	1.22874	0.376808	0.814314	12.6212	12.2197	12.2073	12.2286	12.771	13.1052	13.1412	12.0562
CUST_2150_PI418051350	contig03366	0.0336545	1.0236	0.934129	0.987497	8.35771	7.02352	8.01808	7.96887	7.70411	8.00443	8.35452	7.59208
CUST_2151_PI418051350	contig03367	-0.496314	-1.4106	0.210665	0.714636	8.79059	7.87667	7.83751	8.0773	7.38664	7.49409	7.55999	8.22205
CUST_2152_PI418051350	contig03369	-0.210886	-1.1574	0.398266	0.825151	12.1313	11.7304	11.9854	12.0216	11.5298	12.2872	12.0608	11.5288
CUST_2153_PI418051350	contig03370	0.199812	1.14855	0.314233	0.781589	16.63	16.9266	16.7245	16.5833	16.7346	16.7676	16.9023	17.2403
CUST_2154_PI418051350	contig03371	-0.13	-1.09429	0.569862	0.89213	15.9266	16.1025	16.47	16.269	15.9663	16.2549	16.4299	15.6999
CUST_2155_PI418051350	contig03373	0.103192	1.07415	0.745604	0.945562	9.10475	9.41892	10.303	9.99214	9.89296	9.39431	9.86301	9.4592
CUST_2156_PI418051350	contig03376	0.602434	1.51828	0.226224	0.726577	7.69944	7.20414	7.42789	8.43644	9.03886	8.72524	7.50126	7.49093
CUST_2157_PI418051350	contig03377	0.505634	1.41975	0.36951	0.810292	7.38913	7.04254	6.87429	6.85589	7.39527	6.76286	6.72673	8.67359
CUST_2158_PI418051350	contig03379	-0.151666	-1.11085	0.482734	0.857708	7.89887	8.0008	8.24348	8.17452	7.52457	7.99606	7.94323	8.15946
CUST_2159_PI418051350	contig03380	0.138268	1.10058	0.554307	0.886914	6.79292	7.08743	7.05583	6.98589	6.78599	7.26875	6.76607	7.51261
CUST_216_PI418051350	contig00319	0.0605861	1.04289	0.521059	0.873251	18.0069	18.0008	17.941	18.0286	18.0837	18.0798	18.004	18.0487
CUST_2160_PI418051350	contig03381	-0.377891	-1.29944	0.246237	0.740119	12.6301	12.2249	12.5286	12.4299	11.9118	12.6557	12.6253	11.6484
CUST_2161_PI418051350	contig03384	-0.219091	-1.164	0.397902	0.825151	14.181	13.4413	13.7191	13.5581	13.2884	13.7896	13.6624	13.5892
CUST_2162_PI418051350	contig03385	1.28348	2.43425	0.0854752	0.561992	7.73798	7.39553	7.73756	7.63383	8.35869	8.00972	8.10434	10.2539
CUST_2163_PI418051350	contig03386	-0.258868	-1.19654	0.407467	0.828346	15.8305	15.7933	16.0302	15.9111	15.8287	16.0382	15.961	14.9895
CUST_2164_PI418051350	contig03387	0.59334	1.50874	0.782488	0.955572	11.7191	9.36376	10.3725	10.4966	9.35238	8.55376	8.18565	15.5754
CUST_2165_PI418051350	contig03388	0.174434	1.12852	0.377524	0.814651	7.10463	7.04038	7.00186	7.3991	7.63854	7.41199	6.92897	7.05978
CUST_2166_PI418051350	contig03389	0.489868	1.40432	0.0489293	0.477772	7.74968	7.71541	7.80547	7.9107	8.06175	8.21322	7.94571	8.65156
CUST_2167_PI418051350	contig03391	0.0187189	1.01306	0.869088	0.975804	6.83138	6.81785	6.84138	6.88154	6.80911	7.32307	6.67325	6.75958
CUST_2168_PI418051350	contig03392	-0.276976	-1.21165	0.497065	0.862847	15.7301	15.9489	16.2602	16.156	15.7337	16.3283	16.3919	14.9624
CUST_2169_PI418051350	contig03393	-0.37113	-1.29337	0.200982	0.706511	9.53149	8.8433	8.61188	8.77366	8.8451	8.4207	8.6577	8.56986
CUST_217_PI418051350	contig00321	0.514546	1.42854	0.0501124	0.480136	7.63008	7.65003	7.71741	7.80903	8.1705	7.9068	7.78769	8.56923
CUST_2170_PI418051350	contig03395	0.108712	1.07827	0.409542	0.828861	7.09491	7.00439	6.98052	7.22366	7.34824	7.07129	6.99357	7.14685
CUST_2171_PI418051350	contig03398	1.47299	2.77597	0.186189	0.694097	9.25158	6.77107	7.01556	7.19337	9.01447	8.07148	7.69913	10.6463
CUST_2172_PI418051350	contig03399	-0.148108	-1.10812	0.180997	0.689277	7.16716	7.04793	7.08634	7.10771	6.90189	6.93643	6.97358	7.0109
CUST_2173_PI418051350	contig03400	-0.12001	-1.08674	0.467429	0.852718	7.09844	6.7199	6.64752	6.62616	6.63443	6.68877	6.7686	6.73205
CUST_2174_PI418051350	contig03401	-0.0335946	-1.02356	0.76044	0.948805	6.75058	6.85413	7.21324	6.74473	6.826	6.73934	6.88798	6.84325
CUST_2175_PI418051350	contig03402	-0.0525533	-1.0371	0.586586	0.895927	6.61886	6.68528	6.5976	6.57799	6.57178	6.47939	6.68545	6.58007
CUST_2176_PI418051350	contig03403	-0.426846	-1.34429	0.283455	0.76275	12.1654	11.7102	12.1997	12.156	11.6336	12.368	12.0509	10.9298
CUST_2177_PI418051350	contig03404	-0.166089	-1.12201	0.741974	0.944226	14.5926	14.9855	15.3513	15.3634	15.2818	15.2388	15.4325	13.8197
CUST_2178_PI418051350	contig03406	-1.04756	-2.06703	0.115198	0.612367	11.9624	11.5086	11.9775	11.7002	11.0803	9.79727	9.23161	11.5725
CUST_2179_PI418051350	contig03408	1.19988	2.29721	0.0955912	0.581187	7.4689	7.04306	6.81077	6.73796	8.09878	7.25993	7.31331	9.50058
CUST_218_PI418051350	contig00322	0.950542	1.9326	0.0326661	0.422319	16.6045	15.8812	15.6915	15.7315	16.5208	17.328	17.1744	17.2768
CUST_2180_PI418051350	contig03412	-0.146189	-1.10664	0.351562	0.800674	17.6365	17.5831	17.8153	17.7566	17.7331	17.4772	17.5259	17.3323
CUST_2181_PI418051350	contig03413	0.0488427	1.03443	0.61082	0.905003	6.56182	6.59387	6.57864	6.58591	6.57857	6.62021	6.70272	6.64446
CUST_2182_PI418051350	contig03414	-0.159559	-1.11695	0.304021	0.775026	7.73348	7.74658	8.02879	8.14242	7.77907	7.65055	7.76965	7.59781
CUST_2183_PI418051350	contig03415	0.27788	1.21241	0.592204	0.899128	13.3655	13.4716	13.2273	13.3892	14.1658	12.4942	12.6192	14.2565
CUST_2184_PI418051350	contig03416	-0.179957	-1.13285	0.359291	0.804962	17.2053	17.2474	17.0933	16.9487	17.1719	16.9885	17.2448	16.6453
CUST_2185_PI418051350	contig03417	-0.327429	-1.25478	0.391572	0.822813	7.93218	6.69736	6.86765	6.92575	6.94901	6.66785	6.67636	6.92284
CUST_2186_PI418051350	contig03418	-0.532362	-1.44629	0.0779966	0.547548	12.7146	12.8753	12.718	12.6836	12.1659	12.6247	12.7881	11.8213
CUST_2187_PI418051350	contig03419	0.822616	1.76861	0.341881	0.795045	7.46711	6.8125	6.77546	6.66607	6.98089	6.92555	6.90968	9.56972
CUST_2188_PI418051350	contig03420	0.349608	1.27421	0.117381	0.615396	6.81449	6.70538	6.69766	6.869	6.79588	6.97328	7.24157	7.44873
CUST_2189_PI418051350	contig03421	-0.447236	-1.36343	0.031106	0.414075	14.3261	14.6702	14.8674	14.7598	14.1254	14.1492	14.2469	14.1448
CUST_219_PI418051350	contig00323	-2.46941	-5.53816	0.0950087	0.580808	12.6834	10.9451	11.5335	11.5013	10.7249	10.3607	10.3822	6.64133
CUST_2190_PI418051350	contig03425	-0.0863424	-1.06168	0.51968	0.872585	17.843	18.0327	17.9445	17.9982	17.8315	18.0813	17.9732	17.7293
CUST_2191_PI418051350	contig03426	0.214947	1.16066	0.759041	0.94821	8.83537	7.40439	6.98267	7.06371	7.61306	7.38477	7.19807	9.00331
CUST_2192_PI418051350	contig03427	-0.494395	-1.40873	0.234782	0.732615	14.9191	14.4598	14.6031	14.5001	14.0623	14.8542	14.8719	13.522
CUST_2193_PI418051350	contig03430	-0.316901	-1.24565	0.707475	0.932416	15.9813	15.2	15.738	15.7931	16.2484	16.1298	16.2539	13.5559
CUST_2194_PI418051350	contig03431	0.657627	1.57749	0.124847	0.624343	7.59983	7.43558	7.44657	7.92786	8.17893	7.38947	7.75128	8.94619
CUST_2195_PI418051350	contig03432	0.892914	1.85692	0.0492133	0.478844	7.05629	8.07898	7.92937	7.77482	8.79667	7.85972	8.28043	8.79936
CUST_2196_PI418051350	contig03433	-0.578311	-1.4931	0.397712	0.825151	10.6342	10.8214	11.817	11.4802	10.7113	11.3623	11.4973	9.2281
CUST_2197_PI418051350	contig03435	-0.506719	-1.42081	0.0857989	0.562281	9.69841	9.19846	9.19372	8.96034	8.77659	8.3128	8.75934	9.14108
CUST_2198_PI418051350	contig03438	0.702466	1.62728	0.0368399	0.437479	6.66127	6.93139	6.73597	6.72261	7.0168	7.84969	8.00458	7.48542
CUST_2199_PI418051350	contig03439	0.0852551	1.06088	0.834207	0.968294	7.84194	8.00716	8.76572	8.30228	8.58199	7.22044	7.67333	8.60998
CUST_22_PI418051350	contig00032	-0.00200844	-1.00139	0.988916	0.998054	6.79803	6.88861	6.91075	7.03629	6.95716	6.97633	7.08934	6.66415
CUST_220_PI418051350	contig00324	0.0417705	1.02938	0.716581	0.936197	6.84581	6.64684	6.68901	6.66806	6.73744	6.67402	6.7428	6.85065
CUST_2200_PI418051350	contig03441	-0.0289525	-1.02027	0.776365	0.953568	6.6791	6.70559	6.61268	6.60679	6.60275	6.56908	6.85833	6.5911
CUST_2201_PI418051350	contig03442	-0.440831	-1.35739	0.346575	0.797828	15.6293	15.3541	15.5262	15.548	15.6477	15.5663	15.2884	14.1229
CUST_2202_PI418051350	contig03443	-0.573504	-1.48813	0.0847323	0.560753	13.3747	13.0305	13.2343	13.259	12.2202	12.6552	12.4271	13.17
CUST_2203_PI418051350	contig03445	-0.301168	-1.23214	0.385743	0.819519	16.3166	16.4319	16.0922	16.2678	16.4826	16.2406	16.1767	15.3337
CUST_2204_PI418051350	contig03446	0.469032	1.38418	0.110696	0.604139	6.62051	6.73309	6.45507	6.6092	7.44319	7.2652	7.24979	6.59215
CUST_2205_PI418051350	contig03447	-0.273848	-1.20903	0.0639479	0.51559	17.2859	17.2593	17.3586	17.4109	17.1931	17.0319	16.9696	16.9146
CUST_2206_PI418051350	contig03448	0.119643	1.08647	0.786456	0.956324	7.97354	7.21387	6.93072	6.80272	6.96	7.31313	7.34457	8.1242
CUST_2207_PI418051350	contig03449	0.0165464	1.01154	0.86266	0.974601	6.77595	6.72048	6.77623	6.78562	6.81876	6.79903	6.73781	6.73982
CUST_2208_PI418051350	contig03450	-0.31655	-1.24535	0.484081	0.858129	9.64621	10.5267	10.0273	9.88158	9.91005	10.3448	10.2695	8.96052
CUST_2209_PI418051350	contig03451	-0.895767	-1.8606	0.0584404	0.50259	10.1832	10.2478	10.8	10.4487	9.47555	9.97695	10.285	8.76146
CUST_221_PI418051350	contig00325	0.806397	1.74884	0.0124889	0.3146	7.97095	8.02139	8.00799	7.97482	9.2402	8.61459	8.31055	8.70016
CUST_2210_PI418051350	contig03452	1.97456	3.9301	0.0310015	0.413439	7.77315	6.98474	7.45471	7.46644	8.76734	8.49268	8.54007	10.8584
CUST_2211_PI418051350	contig03453	0.728384	1.65678	0.18751	0.69473	7.37154	7.36193	7.42182	7.60829	7.59097	9.26118	9.20715	7.60854
CUST_2212_PI418051350	contig03455	0.0285091	1.01996	0.7735	0.952753	18.1061	18.045	18.0318	18.1103	18.1741	18.0849	18.0227	18.0799
CUST_2213_PI418051350	contig03456	-0.539196	-1.45316	0.168116	0.676889	9.81926	10.5503	10.7611	11.1359	10.2628	9.7168	9.70864	9.72503
CUST_2214_PI418051350	contig03459	0.00472098	1.00328	0.98182	0.996678	13.0524	12.7068	12.7605	12.6524	12.7834	12.6163	12.4985	13.1389
CUST_2215_PI418051350	contig03460	0.423427	1.34111	0.255199	0.745852	6.59008	6.67105	6.54073	6.54418	6.56842	6.71109	6.79364	7.75309
CUST_2216_PI418051350	contig03461	0.203017	1.1511	0.166052	0.675291	6.9749	6.74942	6.73786	6.86411	7.18261	6.93968	6.86563	7.0491
CUST_2217_PI418051350	contig03462	0.156438	1.11453	0.306165	0.775867	6.73694	6.88732	6.80419	6.72204	6.73543	7.24133	7.00975	6.99572
CUST_2218_PI418051350	contig03463	0.455085	1.37086	0.0860251	0.562281	14.9646	14.8751	14.2093	14.3315	15.1008	15.0425	15.1158	15.2954
CUST_2219_PI418051350	contig03466	-0.0485367	-1.03422	0.616955	0.90562	6.93965	6.89076	6.83408	6.97577	6.84129	6.87149	6.78875	6.91831
CUST_222_PI418051350	contig00327	0.166786	1.12256	0.507716	0.866492	7.7491	7.88596	7.51243	7.14668	8.19796	7.68297	7.57589	7.63759
CUST_2220_PI418051350	contig03467	0.263438	1.20034	0.338669	0.793732	8.99421	8.49276	8.28774	8.7082	9.32698	8.88873	8.30118	8.85332
CUST_2221_PI418051350	contig03471	-0.405424	-1.32448	0.311734	0.779137	9.37921	8.35718	8.5891	8.3811	8.52052	7.88714	7.79727	8.6425
CUST_2222_PI418051350	contig03472	-0.00195672	-1.00136	0.98318	0.997289	6.69148	6.6416	6.64358	6.63907	6.65666	6.60093	6.69827	6.66227
CUST_2223_PI418051350	contig03475	0.179163	1.13223	0.386171	0.819519	6.99248	7.10462	6.87438	6.88767	6.86537	7.12928	7.17063	7.50028
CUST_2224_PI418051350	contig03476	-1.58829	-3.00693	0.0737398	0.53849	11.609	9.70645	9.71744	10.0552	8.50974	7.88154	8.20994	9.88144
CUST_2225_PI418051350	contig03477	0.529987	1.44392	0.414855	0.831891	14.3087	13.9741	13.977	14.0188	13.933	13.9838	13.9396	15.976
CUST_2226_PI418051350	contig03478	1.07828	2.11152	0.398416	0.825151	8.51065	6.96266	7.08881	7.18771	7.41949	7.14062	7.44051	11.1364
CUST_2227_PI418051350	contig03479	-0.0839659	-1.05993	0.647612	0.917538	7.86347	7.48882	7.22986	7.35986	7.53098	7.43786	7.3168	7.48694
CUST_2228_PI418051350	contig03480	-0.000354543	-1.00025	0.997544	0.999648	7.3809	7.30837	7.42071	7.32754	7.25778	7.27253	7.33957	7.4985
CUST_2229_PI418051350	contig03481	-0.342601	-1.26804	0.207656	0.712159	16.1412	16.4284	16.9284	16.7053	16.4329	16.068	16.0494	15.867
CUST_223_PI418051350	contig00328	-1.21177	-2.31622	0.0391742	0.44544	11.9626	10.43	10.5478	10.5843	9.59409	10.1116	9.89987	9.7235
CUST_2230_PI418051350	contig03482	-0.274139	-1.20927	0.626873	0.909989	8.81865	7.33076	7.13402	6.85223	7.89105	7.23043	7.32614	7.15078
CUST_2231_PI418051350	contig03483	0.266527	1.20291	0.249202	0.741059	6.67395	6.63062	6.68416	6.64187	7.35257	6.68885	6.71233	6.71401
CUST_2232_PI418051350	contig03484	-0.454639	-1.37044	0.252518	0.743777	15.7254	15.9128	14.6561	14.8023	14.7231	15.6143	14.8551	15.0457
CUST_2233_PI418051350	contig03485	0.423115	1.34082	0.0209627	0.363304	10.632	10.4801	10.5996	10.6678	10.9955	11.0536	11.3118	10.837
CUST_2234_PI418051350	contig03487	0.307921	1.23792	0.607983	0.904226	14.5757	14.2218	13.9049	13.7843	13.7872	13.9733	14.1219	15.731
CUST_2235_PI418051350	contig03488	-0.901213	-1.86764	0.0345637	0.430528	9.57509	9.66003	9.87254	9.58013	8.52999	9.49994	9.38529	8.28521
CUST_2236_PI418051350	contig03489	0.17667	1.13027	0.721372	0.937439	14.6458	14.2709	13.6643	13.6855	14.2462	13.7918	13.5346	15.2121
CUST_2237_PI418051350	contig03490	0.295787	1.22755	0.37746	0.814651	14.7185	14.3854	13.8943	13.7949	14.6903	14.1473	14.2289	14.9575
CUST_2238_PI418051350	contig03491	-0.0445043	-1.03133	0.759595	0.948502	7.33126	7.00432	6.94572	7.19942	7.22311	6.93152	7.23085	6.97034
CUST_2239_PI418051350	contig03492	3.44509	10.8912	0.000741258	0.172619	8.49128	8.16211	7.89942	8.13702	11.3845	10.8717	10.9186	12.7273
CUST_224_PI418051350	contig00330	0.927447	1.90191	0.00281895	0.209669	10.0055	10.1776	10.4339	10.5167	11.3018	10.9152	10.9332	11.2148
CUST_2240_PI418051350	contig03496	0.317044	1.24578	0.348905	0.798928	13.4043	13.9005	12.9886	13.0029	14.1628	13.4015	13.4192	13.6785
CUST_2241_PI418051350	contig03499	0.050268	1.03546	0.962112	0.992586	15.8196	17.1591	14.6579	14.6174	14.2073	16.2658	16.2972	17.2784
CUST_2242_PI418051350	contig03500	0.0188981	1.01319	0.842629	0.97057	6.69883	6.70655	6.72567	6.76775	6.71918	6.71794	6.69439	6.78344
CUST_2243_PI418051350	contig03501	1.32729	2.5093	0.272647	0.757191	14.1892	14.013	12.9539	13.0326	12.8906	15.3849	15.1882	17.0002
CUST_2244_PI418051350	contig03502	0.0671074	1.04761	0.683262	0.927409	6.58685	6.59849	6.59025	7.04897	6.61064	6.55844	6.64998	6.99142
CUST_2245_PI418051350	contig03503	0.627994	1.54541	0.556872	0.887849	9.31718	11.9068	8.56802	8.59001	9.73036	10.3438	10.327	11.6212
CUST_2246_PI418051350	contig03504	-0.00526755	-1.00366	0.980154	0.996463	7.10292	6.59606	6.56182	6.75549	6.64751	6.70529	6.5737	7.05482
CUST_2247_PI418051350	contig03506	0.0794724	1.05663	0.433918	0.838003	17.963	18.0104	17.8224	17.9322	18.0474	18.0776	17.9683	18.0187
CUST_2248_PI418051350	contig03507	0.817733	1.76263	0.160408	0.668305	6.8135	7.25018	6.59455	6.65567	8.60356	6.86456	6.61691	7.79769
CUST_2249_PI418051350	contig03508	-0.150752	-1.11015	0.563104	0.889151	9.23515	9.34555	9.68737	9.62301	9.71596	9.22872	8.99669	8.95497
CUST_225_PI418051350	contig00331	-0.155495	-1.1138	0.627448	0.910046	12.9604	12.4034	12.826	12.7747	12.6265	11.9821	12.0901	13.035
CUST_2250_PI418051350	contig03510	1.09309	2.13331	0.32977	0.788922	10.9929	8.49562	7.80567	8.83823	10.468	9.35576	8.52157	11.683
CUST_2251_PI418051350	contig03511	0.065143	1.04619	0.723085	0.937845	18.1628	18.2782	17.8883	17.8796	17.9166	18.267	18.2922	18.324
CUST_2252_PI418051350	contig03512	1.48037	2.79021	0.144686	0.648621	7.54513	7.28003	7.26982	7.56118	8.3463	7.65379	7.37733	10.8199
CUST_2253_PI418051350	contig03514	-0.947507	-1.92854	0.0941042	0.579317	14.4377	14.723	13.8293	13.6959	12.5119	13.5479	13.5567	14.0166
CUST_2254_PI418051350	contig03516	-0.912597	-1.88243	0.233257	0.731393	16.0654	14.7551	16.181	16.1551	14.6818	13.6262	13.763	15.8743
CUST_2255_PI418051350	contig03517	0.523436	1.43737	0.721148	0.937439	14.1741	15.5961	13.2733	12.916	12.1332	15.4546	15.1208	17.0143
CUST_2256_PI418051350	contig03518	0.520788	1.43474	0.104233	0.596207	12.6379	13.0772	13.4013	13.449	13.5205	13.895	13.9053	13.2821
CUST_2257_PI418051350	contig03519	0.647386	1.56633	0.327672	0.78814	8.46764	8.54259	8.79758	8.77747	10.0036	9.80606	9.88511	7.89074
CUST_2258_PI418051350	contig03520	0.836272	1.78543	0.1164	0.614124	8.99106	8.58355	8.69564	9.47822	9.72544	8.4924	9.28488	10.5563
CUST_2259_PI418051350	contig03522	-0.0235245	-1.01644	0.958352	0.992054	8.47011	7.42488	7.01829	6.99531	7.95882	7.23399	7.19514	7.65784
CUST_226_PI418051350	contig00332	0.405332	1.32439	0.339549	0.793918	9.90649	8.62946	8.97018	9.14026	9.91191	9.08739	9.27078	9.71617
CUST_2260_PI418051350	contig03524	0.355746	1.27965	0.583955	0.895687	8.08203	6.69481	7.37248	7.47311	6.7482	7.72978	7.85637	8.7256
CUST_2261_PI418051350	contig03525	0.312759	1.24208	0.310395	0.777684	12.8287	11.9249	12.1654	12.009	12.3785	12.4325	12.7293	12.8197
CUST_2262_PI418051350	contig03526	-0.00623959	-1.00433	0.959694	0.992211	6.86168	6.67356	6.79007	6.72978	6.67706	6.62707	6.76139	6.90516
CUST_2263_PI418051350	contig03530	0.115699	1.0835	0.506926	0.866168	17.4876	17.2644	17.1536	17.2242	17.3977	17.1594	17.2816	17.6698
CUST_2264_PI418051350	contig03531	-2.18288	-4.54059	0.00181128	0.194046	12.8026	13.3405	12.6472	12.7004	11.2066	10.6986	11.401	10.0119
CUST_2265_PI418051350	contig03532	0.372249	1.29437	0.0535346	0.486807	7.00198	6.89441	6.93276	7.15758	7.33335	7.12465	7.13545	7.5949
CUST_2266_PI418051350	contig03533	0.659038	1.57903	0.308925	0.776275	8.51994	7.90319	8.38131	8.44017	8.32466	8.12973	8.40383	10.2195
CUST_2267_PI418051350	contig03534	0.554275	1.46843	0.699167	0.930089	12.3906	9.93239	8.45859	7.95013	10.9686	8.93061	8.897	12.3078
CUST_2268_PI418051350	contig03535	-0.740368	-1.6706	0.225003	0.72573	15.3337	14.2182	15.0618	15.0338	13.1986	14.4045	13.9944	14.9805
CUST_2269_PI418051350	contig03536	0.762388	1.6963	0.515702	0.869628	9.60939	12.3702	8.84971	8.7308	10.0106	10.8292	10.821	12.2213
CUST_227_PI418051350	contig00333	0.0190315	1.01328	0.837909	0.969264	6.65791	6.62426	6.69835	6.55415	6.65339	6.65085	6.6151	6.67915
CUST_2270_PI418051350	contig03538	-0.21141	-1.15782	0.646924	0.917339	9.30693	8.7128	8.05635	8.16341	8.0285	8.13966	8.42168	9.18622
CUST_2271_PI418051350	contig03539	0.753116	1.68543	0.150893	0.656528	9.4142	9.33973	9.77742	10.1291	11.1343	10.3163	10.3399	9.50421
CUST_2272_PI418051350	contig03540	-0.0879398	-1.06285	0.43141	0.837324	6.52036	6.68398	6.58051	6.66411	6.44702	6.56147	6.62602	6.52207
CUST_2273_PI418051350	contig03542	0.234259	1.1763	0.160027	0.668117	6.86587	7.15418	6.88675	6.97662	7.40926	7.04034	7.28686	7.08165
CUST_2274_PI418051350	contig03543	-0.0127663	-1.00889	0.896098	0.979877	6.8481	6.96666	6.88075	6.88076	6.86271	6.89771	6.87675	6.90728
CUST_2275_PI418051350	contig03544	0.710154	1.63598	0.47138	0.854056	9.28135	8.77206	8.15389	8.30362	7.69947	9.30668	9.73717	11.1912
CUST_2276_PI418051350	contig03545	2.33722	5.05328	0.00987185	0.297118	13.2811	14.7537	12.7917	12.697	15.6613	15.4474	15.6727	16.5695
CUST_2277_PI418051350	contig03547	-0.976926	-1.96827	0.00782995	0.280947	13.1657	13.314	13.1092	13.1204	12.4703	11.7237	11.7359	12.4636
CUST_2278_PI418051350	contig03548	0.0183133	1.01277	0.906074	0.982225	12.5692	12.3765	12.7407	12.6213	12.4884	12.7874	12.7492	12.4249
CUST_2279_PI418051350	contig03550	0.048646	1.03429	0.705326	0.932033	6.83525	6.64616	6.69298	6.65712	6.91368	6.69552	6.59329	6.74432
CUST_228_PI418051350	contig00336	0.102278	1.07347	0.368402	0.809815	6.65208	6.62601	6.56848	6.53447	6.82013	6.59536	6.64686	6.69517
CUST_2280_PI418051350	contig03551	-0.250942	-1.18998	0.805638	0.96113	12.2393	10.9756	9.45367	9.44736	11.5582	8.84652	9.36485	11.2486
CUST_2281_PI418051350	contig03555	0.385696	1.30649	0.228337	0.727824	14.5643	14.4512	14.0137	14.1529	14.5149	14.4424	14.4378	15.301
CUST_2282_PI418051350	contig03556	-0.250826	-1.18989	0.443301	0.841734	10.8845	10.9547	10.7875	10.6165	10.8022	11.1051	10.9541	9.95679
CUST_2283_PI418051350	contig03557	-0.0498892	-1.03519	0.807862	0.96124	15.1283	15.2595	15.7224	15.6424	15.0916	15.5335	15.4096	15.3574
CUST_2284_PI418051350	contig03558	0.131048	1.09509	0.279375	0.761395	7.03616	7.03254	7.02543	7.08358	7.22597	7.06934	6.97967	7.26588
CUST_2285_PI418051350	contig03559	0.664975	1.58554	0.10194	0.592544	14.5661	14.2127	14.1664	14.378	15.413	14.463	14.1325	15.3352
CUST_2286_PI418051350	contig03561	-0.260248	-1.19768	0.437219	0.840079	8.07794	8.28707	8.37587	8.20731	7.67831	8.79143	8.46414	7.56976
CUST_2287_PI418051350	contig03562	0.483303	1.39794	0.636287	0.913949	10.1668	9.25945	8.36104	8.6828	8.31447	9.34705	9.4084	11.7059
CUST_2288_PI418051350	contig03563	0.48982	1.40427	0.00707246	0.279568	6.74236	6.75614	6.85138	7.01178	7.17904	7.17278	7.49407	7.38708
CUST_2289_PI418051350	contig03565	0.0294672	1.02064	0.944768	0.989694	8.97017	7.55128	7.55779	7.88116	7.92212	8.26723	8.09038	8.2284
CUST_229_PI418051350	contig00337	0.588151	1.50332	0.092689	0.575776	13.264	12.2148	12.5215	12.5053	13.3263	13.4486	13.1023	13.1548
CUST_2290_PI418051350	contig03567	-0.706512	-1.63185	0.043681	0.461287	13.4659	13.4003	13.1652	13.0947	12.1311	12.9054	13.2535	12.6661
CUST_2291_PI418051350	contig03568	0.562098	1.47641	0.297683	0.771145	8.85254	8.21802	8.11433	8.01847	8.13221	8.76376	8.92007	9.84912
CUST_2292_PI418051350	contig03569	0.136784	1.09945	0.561863	0.889151	8.24114	8.23305	8.43379	8.55939	8.86127	8.40299	8.41466	8.11104
CUST_2293_PI418051350	contig03570	0.076457	1.05443	0.669434	0.922883	6.70846	6.72407	6.98238	6.70831	7.15684	6.69893	6.58168	6.7101
CUST_2294_PI418051350	contig03572	0.130357	1.09456	0.235982	0.733125	6.90926	6.86078	6.85195	6.97978	7.11293	7.00036	7.02665	6.95053
CUST_2295_PI418051350	contig03573	0.0207152	1.01446	0.984461	0.997355	15.6477	16.9137	14.2819	14.1823	13.973	15.8998	15.9664	16.9495
CUST_2296_PI418051350	contig03574	0.0807181	1.05754	0.418449	0.832643	18.0997	18.1717	18.1658	18.2101	18.2737	18.2334	18.1889	18.2167
CUST_2297_PI418051350	contig03575	0.16884	1.12415	0.516138	0.869991	7.08345	7.16061	7.59272	7.63663	7.23769	7.16479	7.37102	7.85965
CUST_2298_PI418051350	contig03576	0.718269	1.64521	0.326155	0.78758	11.8967	9.90338	10.4192	10.1945	11.6859	10.2134	10.8513	12.0434
CUST_2299_PI418051350	contig03577	0.552136	1.46626	0.413387	0.830626	11.6055	11.1925	10.6898	10.8618	10.9649	11.2728	11.1033	13.0773
CUST_23_PI418051350	contig00033	0.0106072	1.00738	0.945587	0.989694	16.8365	16.7003	16.799	16.8187	16.7863	16.5121	16.622	17.0241
CUST_230_PI418051350	contig00339	0.472383	1.3874	0.491919	0.860956	9.94657	9.04064	8.3848	8.46538	9.18129	8.81805	8.94813	10.7651
CUST_2300_PI418051350	contig03578	-0.0843263	-1.06019	0.789995	0.957631	16.5923	16.7316	16.9533	16.8234	16.9695	16.8606	17.0986	16.0101
CUST_2301_PI418051350	contig03579	0.684855	1.60754	0.0194403	0.355306	6.83482	6.56827	6.58137	6.61104	7.56425	6.98248	6.92143	7.53766
CUST_2302_PI418051350	contig03580	0.47535	1.39026	0.626444	0.909744	9.10872	8.13176	7.61933	7.53559	7.84226	7.54831	7.92524	10.665
CUST_2303_PI418051350	contig03581	0.304342	1.23486	0.322619	0.786696	8.21971	8.01002	8.25832	8.50986	8.30268	8.15793	8.14055	9.07493
CUST_2304_PI418051350	contig03582	0.100644	1.07225	0.41073	0.829552	7.43568	7.28816	7.64129	7.49197	7.56181	7.50543	7.55619	7.49979
CUST_2305_PI418051350	contig03583	-0.10633	-1.07649	0.510592	0.867809	6.70139	7.09129	6.62863	6.7341	6.64877	6.72342	6.90076	6.69419
CUST_2306_PI418051350	contig03584	1.02061	2.02877	0.0308416	0.412332	15.001	14.3535	14.2663	14.596	14.9958	16.2445	16.0395	15.7097
CUST_2307_PI418051350	contig03585	-0.0651584	-1.0462	0.542645	0.881076	6.73884	6.64236	6.65011	6.94501	6.72704	6.65305	6.63616	6.61164
CUST_2308_PI418051350	contig03587	0.0380771	1.02674	0.70328	0.931337	6.70144	6.79523	6.70374	6.72018	6.71682	6.79201	6.84568	6.7872
CUST_2309_PI418051350	contig03588	0.0646419	1.04583	0.534758	0.877802	6.78122	6.78285	6.86303	6.93074	6.85356	6.86048	6.84412	6.94902
CUST_231_PI418051350	contig00340	0.416224	1.33443	0.461776	0.849737	10.2817	10.6069	9.23804	8.88659	9.67095	10.9754	10.7546	10.6637
CUST_2310_PI418051350	contig03589	-0.249755	-1.189	0.454775	0.846665	10.5978	10.3183	10.5082	10.5384	10.3666	10.9972	10.4552	9.59733
CUST_2311_PI418051350	contig03591	-1.22125	-2.33148	0.28011	0.761595	10.3297	6.80011	6.89008	6.82393	6.89366	6.68766	6.74768	6.71175
CUST_2312_PI418051350	contig03592	0.669458	1.59048	0.532144	0.877319	8.74315	8.38506	7.23917	7.10499	7.76107	7.65648	7.6991	10.8698
CUST_2313_PI418051350	contig03595	-0.136655	-1.09935	0.678786	0.926732	8.24787	8.30425	8.56777	8.62087	8.63998	8.14212	8.86633	7.59227
CUST_2314_PI418051350	contig03596	-0.306463	-1.23667	0.305136	0.775414	10.9908	10.4058	10.0755	9.94832	10.104	10.0161	10.115	10.3196
CUST_2315_PI418051350	contig03597	-0.288659	-1.2215	0.300315	0.772364	7.8735	7.10743	7.07478	7.15358	7.27103	6.98025	6.93615	6.9999
CUST_2316_PI418051350	contig03601	-0.511849	-1.42588	0.0836764	0.558367	7.45115	8.20681	7.80818	7.87058	7.44483	7.02278	7.05893	7.47611
CUST_2317_PI418051350	contig03602	-3.21843	-9.30771	0.211084	0.714753	17.8062	17.0291	17.3555	17.5179	17.3177	16.3262	16.2006	9.03564
CUST_2318_PI418051350	contig03603	-0.164971	-1.12114	0.257536	0.748382	7.15453	6.97592	6.83938	6.78316	6.91187	6.78227	6.69599	6.7958
CUST_2319_PI418051350	contig03604	0.481176	1.39588	0.398734	0.825151	8.8854	7.88231	7.36712	7.4736	8.72571	7.56267	7.95129	9.14892
CUST_232_PI418051350	contig00341	-1.17317	-2.25506	0.0385176	0.442827	11.3144	11.5148	11.664	11.6113	10.3459	11.0258	11.224	9.4764
CUST_2320_PI418051350	contig03605	0.463999	1.37936	0.389504	0.821801	15.4938	14.6022	13.9599	14.1029	14.6384	15.122	14.8795	15.8801
CUST_2321_PI418051350	contig03607	-0.204748	-1.15248	0.354234	0.802287	14.1103	13.8211	14.0271	13.9557	13.6254	14.1542	14.1476	13.5323
CUST_2322_PI418051350	contig03608	-0.158061	-1.11579	0.673447	0.924759	8.19317	8.56863	9.2214	9.08935	8.70437	8.8274	8.80567	7.92209
CUST_2323_PI418051350	contig03609	0.436822	1.35362	0.453702	0.845927	9.33948	8.75071	7.9667	7.91952	8.55363	8.82839	8.67987	10.036
CUST_2324_PI418051350	contig03611	-2.98714	-7.92899	0.183493	0.692442	18.0044	16.5997	18.2987	18.3132	15.3468	10.609	10.495	18.0498
CUST_2325_PI418051350	contig03613	-0.514509	-1.42851	0.434592	0.838098	16.5582	15.4617	16.3381	16.3712	15.233	14.871	14.7212	16.802
CUST_2326_PI418051350	contig03616	0.0693096	1.04921	0.71633	0.936197	7.82772	7.85323	7.22278	7.54686	7.85931	7.34523	7.76487	7.85933
CUST_2327_PI418051350	contig03617	0.849839	1.8023	0.000375977	0.135213	14.8631	14.852	14.713	14.6231	15.5835	15.7539	15.5542	15.6951
CUST_2328_PI418051350	contig03618	0.479959	1.3947	0.0122006	0.312409	16.7036	16.9322	16.7671	16.9034	17.4742	17.2969	17.2041	17.1863
CUST_2329_PI418051350	contig03620	-0.151287	-1.11056	0.686365	0.927597	11.5529	12.4141	11.4779	11.4694	11.996	11.1871	11.1205	11.8369
CUST_233_PI418051350	contig00343	0.221608	1.16603	0.801572	0.960368	12.0377	10.7206	10.5766	10.801	10.6583	10.3518	10.4112	13.0721
CUST_2330_PI418051350	contig03621	-0.74317	-1.67385	0.12639	0.626378	8.356	9.37311	8.16276	8.34918	7.82833	7.57295	7.34438	8.46858
CUST_2331_PI418051350	contig03623	0.111796	1.08057	0.484901	0.858509	7.14616	7.05299	7.03355	7.09774	7.47131	7.19736	6.88498	7.0877
CUST_2332_PI418051350	contig03624	-0.0750685	-1.05341	0.754499	0.947231	13.4356	13.6086	13.2932	13.4326	13.2479	13.0954	13.0759	13.8482
CUST_2333_PI418051350	contig03625	0.119845	1.08662	0.754462	0.947231	9.78037	10.3276	8.99661	8.93357	9.80324	10.3497	9.61879	9.64516
CUST_2334_PI418051350	contig03626	-1.68347	-3.212	0.0158383	0.33289	12.9944	13.092	12.861	12.9838	11.3438	12.4387	12.0679	10.3613
CUST_2335_PI418051350	contig03627	0.0555088	1.03923	0.953894	0.991651	9.46292	7.55119	7.37529	7.28109	7.30026	7.14236	7.71582	9.77948
CUST_2336_PI418051350	contig03628	-0.0375496	-1.02637	0.690426	0.927815	6.75028	6.80813	6.84743	6.77572	6.76717	6.70303	6.79377	6.74176
CUST_2337_PI418051350	contig03629	0.0334414	1.02345	0.733061	0.941535	6.58668	6.60263	6.56081	6.66288	6.57059	6.6252	6.64417	6.69621
CUST_2338_PI418051350	contig03630	-0.1678	-1.12334	0.727431	0.939349	8.50993	7.14895	7.37473	7.37751	8.08021	6.96715	7.14834	7.39364
CUST_2339_PI418051350	contig03631	-1.88013	-3.68108	0.223172	0.723967	16.0668	16.7877	12.1219	12.0137	14.1625	12.0047	12.5251	12.8544
CUST_234_PI418051350	contig00344	-0.117316	-1.08471	0.79134	0.957904	13.1046	12.6189	13.2919	13.3964	13.6999	12.3003	12.1855	12.7729
CUST_2340_PI418051350	contig03633	0.0708447	1.05033	0.526464	0.875357	6.67599	6.7704	6.6903	6.74154	6.89953	6.81543	6.75488	6.69016
CUST_2341_PI418051350	contig03634	-0.739323	-1.66939	0.449564	0.844555	10.9856	8.89163	8.06096	8.24291	7.45063	9.54833	9.43081	8.87104
CUST_2342_PI418051350	contig03635	-0.00162887	-1.00113	0.987513	0.997667	6.69206	6.65173	6.66105	6.59729	6.55319	6.67518	6.73538	6.7096
CUST_2343_PI418051350	contig03636	2.36497	5.15142	0.162063	0.670848	13.2204	12.1315	11.9228	12.0053	13.2834	13.1761	12.9445	18.0671
CUST_2344_PI418051350	contig03637	-0.0160692	-1.0112	0.865494	0.975163	6.64382	6.58033	6.74855	6.59405	6.61337	6.60009	6.62928	6.61919
CUST_2345_PI418051350	contig03638	0.764621	1.69892	0.0436171	0.461287	16.3196	15.7428	15.7538	15.8658	16.2553	17.3018	17.0284	16.7456
CUST_2346_PI418051350	contig03639	-0.143811	-1.10482	0.633488	0.913209	10.9178	11.0376	11.6104	11.092	11.2579	10.2402	10.5385	11.2279
CUST_2347_PI418051350	contig03640	-1.41137	-2.65989	0.05022	0.480136	9.82376	8.60011	9.25901	9.37292	6.88995	7.87092	7.90748	8.72658
CUST_2348_PI418051350	contig03641	-0.00322018	-1.00223	0.974207	0.994742	6.63695	6.67291	6.65239	6.56658	6.70639	6.62714	6.51431	6.63257
CUST_2349_PI418051350	contig03644	0.0600717	1.04252	0.601385	0.90105	6.83104	6.74163	6.62421	6.65179	6.85944	6.85416	6.80504	6.70185
CUST_235_PI418051350	contig00345	-0.298441	-1.22981	0.415274	0.831954	16.5988	16.0011	15.4654	15.4468	15.3604	15.9944	15.7093	15.9485
CUST_2350_PI418051350	contig03645	0.316443	1.24526	0.627426	0.910046	11.9073	10.9392	10.353	10.4962	10.5335	11.1915	11.3258	12.4283
CUST_2351_PI418051350	contig03647	1.00351	2.00488	0.338034	0.793239	8.51378	7.63041	7.89603	8.31895	8.05518	7.98299	7.99256	11.2193
CUST_2352_PI418051350	contig03648	-0.242133	-1.18274	0.622352	0.908549	12.4798	11.9028	11.5299	11.6571	11.5708	11.0488	11.0786	12.6152
CUST_2353_PI418051350	contig03650	0.196247	1.14571	0.1441	0.647814	17.3786	17.5087	17.5143	17.5948	17.7083	17.8309	17.7195	17.5471
CUST_2354_PI418051350	contig03651	0.38489	1.30576	0.418915	0.832646	11.148	10.4836	10.9171	10.762	10.7259	12.1485	12.1027	10.7743
CUST_2355_PI418051350	contig03653	0.383111	1.30415	0.270085	0.756531	6.56551	6.57408	6.57404	6.61198	6.49756	6.85512	6.64367	7.63498
CUST_2356_PI418051350	contig03656	0.765069	1.69945	0.175083	0.683457	7.81895	6.83146	6.7559	7.03848	7.48644	7.78281	7.21383	8.85804
CUST_2357_PI418051350	contig03657	0.699434	1.62387	0.0369593	0.437788	13.4703	13.8635	13.2187	13.2149	14.3082	14.611	14.4012	13.8346
CUST_2358_PI418051350	contig03660	0.108495	1.0781	0.786312	0.95631	13.2842	14.0749	12.8633	13.1554	13.4236	14.188	14.0361	13.1582
CUST_2359_PI418051350	contig03661	0.0900782	1.06443	0.56295	0.889151	17.7358	18.0991	18.0285	17.9638	17.9273	18.1936	18.193	17.9807
CUST_236_PI418051350	contig00346	-0.0393188	-1.02763	0.673639	0.924862	18.6245	18.6681	18.6307	18.6184	18.5971	18.6093	18.6058	18.5945
CUST_2360_PI418051350	contig03662	0.698809	1.62316	0.15297	0.659141	6.59764	6.62445	6.64724	6.96866	6.85485	6.84049	7.07988	8.31143
CUST_2361_PI418051350	contig03663	0.643053	1.56163	0.560596	0.888926	17.3156	17.3055	14.0256	14.0123	15.9726	17.0166	17.0602	17.5582
CUST_2362_PI418051350	contig03664	-0.752654	-1.68489	0.405821	0.828068	14.3521	13.2843	14.1593	14.0214	12.3947	12.052	12.1894	14.9535
CUST_2363_PI418051350	contig03665	0.145178	1.10587	0.597613	0.89976	7.0084	6.64326	7.06931	6.68889	6.61995	6.61841	7.09238	7.49096
CUST_2364_PI418051350	contig03666	-0.350581	-1.27507	0.758499	0.947935	10.7401	7.83264	7.53001	7.01564	8.87675	7.39729	6.60861	8.91416
CUST_2365_PI418051350	contig03667	-0.874222	-1.83302	0.0145297	0.325778	10.1725	9.62452	9.46287	10.2261	9.168	8.32985	8.84367	9.26404
CUST_2366_PI418051350	contig03668	-1.33027	-2.5145	0.237782	0.733894	17.0969	15.6435	16.7006	16.5746	13.8738	14.0951	14.4258	17.2529
CUST_2367_PI418051350	contig03669	-0.00153228	-1.00106	0.987416	0.997667	6.61427	6.72676	6.70187	6.63877	6.68025	6.64001	6.63685	6.68808
CUST_2368_PI418051350	contig03672	0.0874539	1.06249	0.808795	0.961525	17.4979	17.5427	16.7308	16.7221	16.7919	17.3885	17.7253	17.6807
CUST_2369_PI418051350	contig03673	0.583696	1.49868	0.0390369	0.445389	17.2165	16.9502	16.6107	16.5975	17.2323	17.626	17.565	17.6941
CUST_237_PI418051350	contig00347	0.226986	1.17039	0.34261	0.795436	9.91566	10.3145	10.6756	10.7373	10.5968	10.4385	10.6309	10.486
CUST_2370_PI418051350	contig03675	0.238686	1.17992	0.626671	0.909806	17.298	16.9835	16.9933	16.9196	16.8567	16.7403	16.7698	18.3423
CUST_2371_PI418051350	contig03677	-0.0537532	-1.03796	0.751015	0.946649	18.1585	18.0946	17.684	17.7656	17.8174	17.9941	17.8369	18.0837
CUST_2372_PI418051350	contig03678	0.950411	1.93242	0.201364	0.70712	8.28154	7.16857	6.94384	6.9107	8.16554	7.40539	7.55648	9.58214
CUST_2373_PI418051350	contig03680	0.211559	1.15794	0.206734	0.711432	6.65241	6.67675	6.36207	6.74184	6.70302	6.75435	6.66859	7.10131
CUST_2374_PI418051350	contig03682	-0.254098	-1.19259	0.737892	0.942737	6.68419	8.8108	8.58345	7.74544	6.66575	8.27151	8.74953	7.72088
CUST_2375_PI418051350	contig03683	0.785556	1.72376	0.0351305	0.43117	14.8944	14.2099	13.7757	13.9336	15.1107	15.4512	14.8692	15.0448
CUST_2376_PI418051350	contig03687	0.0303437	1.02126	0.756293	0.947527	6.62421	6.74048	6.73395	6.60221	6.72287	6.69142	6.67127	6.71958
CUST_2377_PI418051350	contig03688	0.181903	1.13438	0.37217	0.811816	16.6581	17.2242	16.9185	16.9661	16.9279	17.3598	17.0573	17.2339
CUST_2378_PI418051350	contig03689	-1.19218	-2.28498	0.127475	0.627145	8.03774	8.72518	10.41	10.4256	7.87627	7.3779	7.42225	8.32781
CUST_2379_PI418051350	contig03690	-1.52839	-2.88464	0.0719781	0.534788	10.2918	8.79821	8.64462	8.71944	7.14816	8.6979	9.09902	7.1402
CUST_238_PI418051350	contig00348	1.8814	3.68432	0.177906	0.687314	7.65185	7.34191	7.21816	7.21926	7.95077	7.82427	7.85692	12.0653
CUST_2380_PI418051350	contig03693	-0.233042	-1.17531	0.360852	0.805904	16.6979	16.8778	16.6574	16.7611	16.8696	16.4989	16.816	16.0588
CUST_2381_PI418051350	contig03694	-3.52905	-11.5438	0.261943	0.750822	17.6034	16.9619	17.296	17.255	16.8247	17.198	17.1158	7.27199
CUST_2382_PI418051350	contig03695	0.411585	1.33015	0.552347	0.885753	9.55428	9.14972	8.99532	8.97259	8.86843	9.19509	8.74158	11.0859
CUST_2383_PI418051350	contig03696	0.0181821	1.01268	0.872505	0.976444	18.2324	18.1886	18.246	18.2257	18.1016	18.2563	18.2719	18.3457
CUST_2384_PI418051350	contig03701	-0.725876	-1.65391	0.175416	0.683846	14.9897	14.3906	14.0657	14.143	14.1154	12.8241	12.8998	14.3295
CUST_2385_PI418051350	contig03703	-0.397738	-1.31744	0.0401308	0.449138	16.7007	17.0297	16.7709	16.7403	16.5696	16.251	16.2639	16.4658
CUST_2386_PI418051350	contig03704	0.610559	1.52685	0.256389	0.747457	15.3512	15.2343	15.2824	15.2949	16.2257	15.0083	14.6718	16.6401
CUST_2387_PI418051350	contig03706	0.00354661	1.00246	0.989681	0.998125	16.3948	15.7931	15.6509	15.6218	15.9313	15.8823	15.4454	16.2397
CUST_2388_PI418051350	contig03707	-0.00214055	-1.00148	0.998337	0.999712	16.0325	17.1976	14.4081	14.1642	14.4617	16.0478	16.0055	17.0216
CUST_2389_PI418051350	contig03708	-0.41579	-1.33403	0.783254	0.955713	13.8504	12.5684	13.6402	13.5856	12.0934	10.4674	10.8429	16.0358
CUST_239_PI418051350	contig00349	0.559674	1.47394	0.457315	0.847562	9.43421	11.0259	8.66082	8.76175	10.0817	9.88829	9.48328	11.083
CUST_2390_PI418051350	contig03709	1.89304	3.71417	0.0544108	0.489174	13.9695	12.3249	12.814	12.7115	15.8833	15.6624	15.0984	13.4726
CUST_2391_PI418051350	contig03710	0.050155	1.03538	0.689275	0.927815	15.8476	15.9741	15.9615	15.9419	15.9048	16.1545	16.1304	15.8765
CUST_2392_PI418051350	contig03711	-0.0577014	-1.04081	0.661347	0.920733	7.1271	6.84229	7.26987	6.85397	6.88106	6.77029	7.06057	7.06173
CUST_2393_PI418051350	contig03714	0.115462	1.08332	0.897309	0.979964	17.0437	17.6747	15.235	15.3686	15.5318	16.9111	17.0677	17.8455
CUST_2394_PI418051350	contig03715	0.144882	1.10564	0.265753	0.753112	17.6564	17.5645	17.5298	17.791	17.7829	17.6548	17.5899	17.9107
CUST_2395_PI418051350	contig03717	-0.111287	-1.08019	0.662845	0.921477	17.0267	16.5392	16.2111	16.3469	16.2575	16.4851	16.5428	16.7396
CUST_2396_PI418051350	contig03718	0.292325	1.22461	0.295526	0.770044	7.33476	7.29735	7.48333	7.30302	7.77929	8.06846	7.96099	7.10825
CUST_2397_PI418051350	contig03720	-0.270837	-1.20651	0.0785178	0.548054	18.2544	18.3171	18.2696	18.2801	18.0879	17.8568	17.7654	18.1349
CUST_2398_PI418051350	contig03721	-0.0175991	-1.01227	0.855105	0.972803	17.9737	17.9393	17.9251	17.9567	17.9942	17.8721	17.9157	17.9129
CUST_2399_PI418051350	contig03722	-0.00637459	-1.00443	0.954264	0.991651	18.1903	18.2217	18.1586	18.2282	18.2887	18.2754	18.1971	18.0613
CUST_24_PI418051350	contig00034	-0.480947	-1.39566	0.391432	0.822788	10.676	11.8808	10.4636	10.229	10.744	11.1912	10.6759	9.78271
CUST_240_PI418051350	contig00350	-0.83639	-1.78558	0.00608537	0.266072	13.2998	13.3979	13.0744	12.9214	12.4091	12.0476	12.1975	12.6547
CUST_2400_PI418051350	contig03723	2.23077	4.69383	0.254064	0.745178	8.71009	6.81029	6.89699	6.77718	8.89154	6.91871	6.76135	13.3182
CUST_2401_PI418051350	contig03724	0.234447	1.17646	0.418843	0.832646	15.9111	15.9123	15.1715	15.2635	15.9193	15.7383	15.4692	16.2212
CUST_2402_PI418051350	contig03725	2.20379	4.60688	0.409243	0.8287	8.73592	8.94303	10.882	11.1253	9.6721	17.2293	17.187	8.41381
CUST_2403_PI418051350	contig03727	-0.0138869	-1.00967	0.965914	0.993027	15.3256	16.319	16.1026	16.2906	15.8923	15.7101	15.71	16.1972
CUST_2404_PI418051350	contig03728	0.906558	1.87457	0.00515373	0.247536	12.8205	12.7363	12.1953	12.4385	13.265	13.8653	13.5365	13.6274
CUST_2405_PI418051350	contig03729	0.285691	1.21899	0.268296	0.754604	15.002	14.6434	14.4387	14.4838	15.3415	14.7645	14.6231	14.9284
CUST_2406_PI418051350	contig03730	0.0086176	1.00599	0.928812	0.98651	6.60092	6.61224	6.59163	6.58844	6.6011	6.66177	6.67902	6.55755
CUST_2407_PI418051350	contig03731	0.449679	1.36574	0.184383	0.693037	8.74202	8.92725	9.63639	9.34251	9.96396	9.13047	9.57169	9.19271
CUST_2408_PI418051350	contig03734	-0.144235	-1.10514	0.526628	0.875357	18.1463	18.2334	18.2412	18.2149	18.3008	18.2394	18.2812	17.6139
CUST_2409_PI418051350	contig03735	-0.0996046	-1.07148	0.312876	0.780508	17.5841	17.6131	17.6844	17.6197	17.4982	17.4581	17.5833	17.5316
CUST_241_PI418051350	contig00351	-0.213302	-1.15934	0.170172	0.678826	18.2221	17.9878	17.8722	17.84	17.8861	17.919	17.7312	17.715
CUST_2410_PI418051350	contig03736	0.0733254	1.05214	0.917637	0.984527	16.9733	15.984	16.8279	17.0641	16.43	15.7268	15.5806	18.0396
CUST_2411_PI418051350	contig03737	2.09748	4.27963	0.244333	0.737828	9.59484	7.15992	8.12095	7.88812	7.8204	9.65965	9.61527	13.5939
CUST_2412_PI418051350	contig03738	0.0446076	1.0314	0.960043	0.992324	13.9626	15.3696	13.0354	12.669	12.8752	14.4834	14.245	15.0788
CUST_2413_PI418051350	contig03739	0.355607	1.27952	0.351315	0.800654	17.0629	16.483	16.3929	16.5592	17.3804	17.4106	17.2951	16.3556
CUST_2414_PI418051350	contig03740	0.00828941	1.00576	0.930792	0.987	18.3638	18.3201	18.2393	18.3429	18.3687	18.3398	18.3304	18.2961
CUST_2415_PI418051350	contig03741	-0.145982	-1.10648	0.848546	0.971509	9.78544	7.79033	7.92961	8.12853	7.47022	8.23452	8.42429	9.36728
CUST_2416_PI418051350	contig03743	-0.522931	-1.43687	0.421674	0.833665	16.1793	15.8534	15.6151	15.6175	15.5074	14.066	14.2116	16.4341
CUST_2417_PI418051350	contig03744	3.2224	9.3334	0.00423606	0.231703	9.33057	8.71743	10.5635	10.6191	13.5974	11.7189	11.7817	12.9588
CUST_2418_PI418051350	contig03745	-0.111031	-1.08	0.882002	0.976925	11.7522	11.1193	10.168	10.6266	9.58078	12.0129	11.8989	11.3991
CUST_2419_PI418051350	contig03747	-0.0536217	-1.03787	0.586862	0.896074	18.0245	18.0163	18.0521	17.9014	17.9505	17.9267	18.0938	17.8959
CUST_242_PI418051350	contig00352	-0.85837	-1.81299	0.0220671	0.371041	10.2966	9.74148	10.3777	10.3088	9.65831	8.55949	9.22973	9.25331
CUST_2420_PI418051350	contig03750	0.880729	1.84131	0.327707	0.78814	16.1358	15.6288	14.1051	14.2757	14.8703	16.3016	16.3316	17.4103
CUST_2421_PI418051350	contig03752	1.36118	2.56895	0.386886	0.81956	14.9966	14.6901	10.9534	11.1553	12.7959	15.8377	15.7277	16.246
CUST_2422_PI418051350	contig03754	0.00821915	1.00571	0.973299	0.994637	15.4627	15.7962	15.3651	15.4464	15.5217	15.9723	15.9524	15.2053
CUST_2423_PI418051350	contig03755	0.187628	1.13889	0.208342	0.712393	6.73458	6.77307	6.76713	6.73003	7.15487	6.75076	6.80165	6.88805
CUST_2424_PI418051350	contig03757	-0.116485	-1.08409	0.521821	0.873428	18.3175	18.3639	18.1002	18.0471	17.8511	18.2272	18.3024	18.2896
CUST_2425_PI418051350	contig03758	1.38124	2.60493	0.112079	0.605214	14.0054	13.0162	12.3173	12.2066	13.2679	14.5254	14.6948	15.5493
CUST_2426_PI418051350	contig03761	-0.017373	-1.01211	0.85958	0.973623	18.1049	18.096	18.1119	18.0949	18.0883	18.1355	18.1622	18.015
CUST_2427_PI418051350	contig03763	-0.639128	-1.55739	0.108712	0.601737	18.0053	17.9036	17.6195	17.6048	17.8083	17.2658	17.1375	16.5937
CUST_2428_PI418051350	contig03764	2.52361	5.7502	0.117351	0.615396	12.1419	11.1535	11.0449	11.141	12.7281	12.2126	12.2258	17.012
CUST_2429_PI418051350	contig03768	0.123988	1.08974	0.289726	0.766311	18.0267	18.0354	18.087	18.0912	18.165	18.0761	18.0559	18.2922
CUST_243_PI418051350	contig00353	0.104229	1.07492	0.836215	0.968394	13.0454	12.0753	11.3354	11.3481	11.9369	12.3154	11.9458	12.7077
CUST_2430_PI418051350	contig03770	0.159286	1.11673	0.449552	0.844555	17.7114	17.2384	17.1407	17.0921	17.4367	17.4569	17.3778	17.69
CUST_2431_PI418051350	contig03771	0.840622	1.79082	0.0114282	0.308256	11.1581	11.1517	11.5249	11.4337	12.4232	11.5488	11.8683	12.1792
CUST_2432_PI418051350	contig03772	1.4582	2.74765	0.0901875	0.571068	8.0361	8.01832	8.0272	8.14198	9.50863	8.0914	8.11436	10.9021
CUST_2433_PI418051350	contig03774	0.0211769	1.01479	0.824208	0.966103	17.7094	17.7083	17.6929	17.7682	17.7544	17.7912	17.757	17.6833
CUST_2434_PI418051350	contig03777	0.638422	1.55663	0.215256	0.717892	11.4052	10.0644	11.0096	11.2248	11.9967	11.1674	10.6716	11.5859
CUST_2435_PI418051350	contig03778	-0.0481924	-1.03397	0.974817	0.994967	7.21928	7.12764	11.3743	11.3693	7.97923	10.404	10.2599	7.26296
CUST_2436_PI418051350	contig03779	0.368967	1.29143	0.688234	0.927666	9.19582	8.83323	8.59109	8.63793	8.28513	8.39142	8.09803	11.2206
CUST_2437_PI418051350	contig03780	0.136599	1.09931	0.728679	0.939848	16.633	16.3032	16.1407	16.4231	16.6369	15.9878	15.6148	17.1897
CUST_2438_PI418051350	contig03781	1.7244	3.30443	0.189292	0.696057	13.5851	12.0552	11.664	11.8039	14.777	12.1643	11.6167	15.88
CUST_2439_PI418051350	contig03782	0.869399	1.8269	0.177537	0.686889	15.3003	14.3009	13.7344	13.8365	15.3975	14.7721	14.2431	16.0898
CUST_244_PI418051350	contig00354	-0.770048	-1.70533	0.106665	0.598209	7.56082	6.96424	8.53661	8.43458	6.99244	6.92274	6.94139	6.77601
CUST_2440_PI418051350	contig03784	-0.210824	-1.15735	0.348177	0.798361	16.6187	16.1906	15.9863	15.9699	15.9817	16.0799	15.7622	16.2522
CUST_2441_PI418051350	contig03785	0.17162	1.12632	0.741723	0.944186	15.4171	15.031	14.3585	14.4257	14.999	14.4994	14.2228	15.995
CUST_2442_PI418051350	contig03786	-0.298689	-1.23003	0.092792	0.575916	17.0005	17.2507	17.103	17.1126	16.9552	16.9908	16.8366	16.594
CUST_2443_PI418051350	contig03787	-2.67323	-6.37854	0.298958	0.772152	17.7932	17.6565	17.7126	17.8575	17.9136	17.5598	17.6133	9.71486
CUST_2444_PI418051350	contig03789	0.340738	1.2664	0.506676	0.866072	7.79533	7.19363	6.86546	6.86176	7.51287	6.87301	6.87198	8.48942
CUST_2445_PI418051350	contig03790	-1.25024	-2.37881	0.0206239	0.361849	15.6112	15.476	15.8096	15.872	14.0107	15.0149	15.4426	13.9378
CUST_2446_PI418051350	contig03791	0.815209	1.75955	0.380984	0.816434	17.4953	17.0852	14.6509	14.6512	16.3931	17.6792	17.574	17.6574
CUST_2447_PI418051350	contig03792	0.743348	1.67406	0.285386	0.763335	15.7132	16.8562	15.3817	15.82	15.6853	16.9322	17.0831	17.7073
CUST_2448_PI418051350	contig03794	0.117406	1.08478	0.642962	0.916255	17.0791	16.6103	16.6909	16.7046	16.897	16.6476	16.4579	17.2896
CUST_2449_PI418051350	contig03795	0.331576	1.25839	0.744321	0.94527	15.9391	17.4125	14.9307	14.9192	14.8202	16.8306	16.7266	17.6726
CUST_245_PI418051350	contig00355	-0.733001	-1.66209	0.47755	0.855651	9.57642	8.37385	9.4812	9.19103	7.70872	7.04041	6.91605	10.4004
CUST_2450_PI418051350	contig03796	0.164295	1.12062	0.877496	0.976785	12.2606	10.6013	10.0496	10.1182	10.3962	10.0983	9.85785	13.0643
CUST_2451_PI418051350	contig03797	0.754084	1.68656	0.113452	0.608672	11.6485	11.9015	11.9009	12.1495	13.2016	11.9901	11.5371	12.8722
CUST_2452_PI418051350	contig03798	-0.202222	-1.15047	0.308666	0.776275	17.8903	17.8807	17.8463	17.8582	17.6573	17.3715	17.3614	17.9929
CUST_2453_PI418051350	contig03799	3.79556	13.886	0.237585	0.73367	9.07259	7.40611	11.7672	11.9916	7.32965	15.0873	15.1914	17.2757
CUST_2454_PI418051350	contig03801	0.560771	1.47506	0.197438	0.703564	16.6116	16.3679	15.7932	15.9887	16.6158	16.4422	16.2721	17.5798
CUST_2455_PI418051350	contig03803	0.792038	1.73152	0.480028	0.856864	15.4045	16.0717	13.607	13.945	14.0325	16.2057	16.1604	17.4128
CUST_2456_PI418051350	contig03805	-0.185013	-1.13683	0.623918	0.909189	15.0576	15.0802	14.0526	14.1229	14.9009	14.5032	14.7792	14.1285
CUST_2457_PI418051350	contig03806	-3.08581	-8.49026	0.283231	0.762713	17.9761	16.6535	17.6356	17.536	17.5048	17.1196	16.9682	8.40931
CUST_2458_PI418051350	contig03809	0.0581213	1.04111	0.920731	0.985045	17.5811	18.0199	16.8281	16.9611	16.4826	18.0024	17.8784	18.247
CUST_2459_PI418051350	contig03811	0.000453373	1.00031	0.996407	0.999361	18.2565	18.2622	18.253	18.2407	18.3377	18.2132	18.2885	18.1784
CUST_246_PI418051350	contig00357	-0.57828	-1.49307	0.0146115	0.325778	13.1547	13.3287	13.2042	13.2429	12.4133	12.5402	12.7167	12.9305
CUST_2460_PI418051350	contig03813	0.0975049	1.06992	0.873392	0.976444	15.0715	15.1352	13.6709	13.8237	15.3422	15.4858	14.7621	13.7803
CUST_2461_PI418051350	contig03814	-0.130878	-1.09496	0.834507	0.968331	15.1952	15.2521	13.7436	13.8034	15.2047	15.1509	14.7758	13.6601
CUST_2462_PI418051350	contig03815	0.0278823	1.01951	0.936922	0.987905	13.2057	12.1461	12.2423	12.3162	12.7521	12.5714	12.8958	12.229
CUST_2463_PI418051350	contig03818	-0.0547442	-1.03867	0.5997	0.900577	18.1495	18.0549	18.0621	17.9572	17.9845	17.8726	18.0995	18.0792
CUST_2464_PI418051350	contig03819	-1.49681	-2.82219	0.0304561	0.410933	15.3853	13.8783	14.6957	14.9049	13.1316	12.6105	12.5088	13.8822
CUST_2465_PI418051350	contig03821	-0.236851	-1.17842	0.148474	0.653481	18.35	18.2008	18.0465	18.0612	18.0896	17.8824	17.6809	18.0228
CUST_2466_PI418051350	contig03822	0.07714	1.05492	0.660151	0.920731	17.561	17.6769	17.6597	17.6905	17.7235	17.5294	17.344	17.9842
CUST_2467_PI418051350	contig03823	0.264258	1.20102	0.138677	0.642983	16.9133	17.2643	17.3221	17.3087	17.4944	17.4587	17.5381	17.293
CUST_2468_PI418051350	contig03824	0.410167	1.32884	0.778208	0.954308	14.2487	16.1065	13.0109	13.1502	12.3907	15.3662	15.3325	16.9261
CUST_2469_PI418051350	contig03826	0.129881	1.0942	0.317468	0.783828	17.2047	17.1412	17.3364	17.2684	17.3591	17.0843	17.3244	17.4745
CUST_247_PI418051350	contig00358	0.0620838	1.04397	0.540256	0.880336	6.77395	6.6559	6.68645	6.7385	6.77423	6.76629	6.69775	6.82232
CUST_2470_PI418051350	contig03828	0.252424	1.19121	0.248478	0.740619	6.65779	6.64889	6.60399	6.59996	6.63678	7.23127	7.33766	6.74468
CUST_2471_PI418051350	contig03832	-0.709637	-1.63539	0.264561	0.752046	14.2542	13.5338	12.0187	12.1556	12.5776	13.0334	12.5693	12.3672
CUST_2472_PI418051350	contig03833	-0.212293	-1.15853	0.649328	0.918147	12.048	12.1708	11.6002	11.8168	12.7137	11.2751	11.0804	11.399
CUST_2473_PI418051350	contig03834	-0.0215985	-1.01508	0.873128	0.976444	6.74615	7.07112	6.76755	6.79495	6.77031	6.79495	6.96283	6.88452
CUST_2474_PI418051350	contig03836	1.80502	3.49434	0.00113602	0.189119	11.3869	10.7333	10.4718	11.8644	12.8263	13.2068	11.8248	13.3613
CUST_2475_PI418051350	contig03837	1.28885	2.44334	0.147409	0.652186	11.0966	9.34448	9.18311	9.53043	11.4064	9.95592	10.0733	12.2434
CUST_2476_PI418051350	contig03839	0.210114	1.15678	0.314763	0.782086	17.5289	17.0385	17.5149	17.4863	17.5656	17.462	17.2858	17.7589
CUST_2477_PI418051350	contig03841	0.135252	1.09828	0.564154	0.889348	14.8886	14.5668	14.2331	14.1699	14.9215	14.7838	14.4826	14.508
CUST_2478_PI418051350	contig03842	0.540797	1.45478	0.151002	0.656528	11.6563	11.5085	11.7734	11.8645	12.8089	12.3586	12.0236	11.6062
CUST_2479_PI418051350	contig03843	1.15973	2.23415	0.15124	0.656528	12.6837	12.9014	11.7126	11.8694	13.1129	12.7714	12.648	15.0326
CUST_248_PI418051350	contig00359	1.52512	2.8781	0.0468381	0.47095	11.3798	11.4056	12.7903	12.865	13.8474	13.6804	14.1196	12.4409
CUST_2480_PI418051350	contig03844	0.206008	1.15349	0.686053	0.927586	13.8299	12.567	12.5193	12.6046	13.2511	12.7586	12.3616	13.7657
CUST_2481_PI418051350	contig03846	0.719334	1.64642	0.0379697	0.440844	6.97002	7.16379	6.97887	6.96605	7.64384	7.2417	7.43485	8.28217
CUST_2482_PI418051350	contig03847	-0.985761	-1.98036	0.0359896	0.433869	16.194	15.0695	15.3294	15.5898	14.812	14.0776	14.2245	14.8027
CUST_2483_PI418051350	contig03850	0.854917	1.80865	0.086417	0.563089	15.2386	15.8728	16.3767	16.6653	17.0513	16.8661	17.0417	16.192
CUST_2484_PI418051350	contig03851	0.756522	1.68941	0.613104	0.905182	10.804	13.7568	9.8857	9.82575	10.3147	12.3388	12.008	14.1979
CUST_2485_PI418051350	contig03854	0.605686	1.5217	0.333608	0.790978	15.9061	15.2399	14.8208	14.9514	15.0871	15.7342	15.6993	17.0453
CUST_2486_PI418051350	contig03855	-0.319425	-1.24783	0.737124	0.942737	11.1619	13.3251	10.2987	9.86486	10.4617	11.3693	11.1818	11.8733
CUST_2487_PI418051350	contig03857	0.539457	1.45343	0.649591	0.918147	12.0247	8.95363	8.17024	8.49815	11.3557	10.3386	10.2783	9.26664
CUST_2488_PI418051350	contig03858	0.0239797	1.01676	0.840808	0.96987	6.75915	6.59374	6.9132	6.65028	6.64387	6.62264	7.07215	6.71531
CUST_2489_PI418051350	contig03859	0.361239	1.28453	0.681398	0.927342	14.4528	14.2883	15.7637	15.7611	15.5052	13.4576	13.7844	16.461
CUST_249_PI418051350	contig00361	0.736533	1.66617	0.0944606	0.579923	13.5964	13.7371	13.3503	13.3822	14.3583	13.8001	13.3977	14.9521
CUST_2490_PI418051350	contig03860	0.682036	1.6044	0.488228	0.859664	15.9209	15.1225	13.3495	13.3572	14.3304	15.1545	15.3993	16.8355
CUST_2491_PI418051350	contig03863	-0.0850627	-1.06073	0.541048	0.880336	17.5834	17.575	17.6344	17.629	17.6364	17.5244	17.6889	17.2918
CUST_2492_PI418051350	contig03864	0.0599331	1.04242	0.632426	0.912622	17.6539	17.5205	17.7373	17.7623	17.632	17.7494	17.9069	17.6438
CUST_2493_PI418051350	contig03865	0.329528	1.2566	0.595175	0.899312	17.7304	17.7497	16.1475	16.2327	16.7358	17.7998	17.7833	18.1314
CUST_2494_PI418051350	contig03867	0.0805489	1.05742	0.901501	0.981603	16.9535	16.0507	16.8384	17.0564	16.534	15.8462	15.6125	17.9299
CUST_2495_PI418051350	contig03869	0.0648162	1.04595	0.504073	0.865343	18.0074	18.0308	18.0041	18.0193	18.1252	18.0838	18.0868	18.0338
CUST_2496_PI418051350	contig03873	0.0735575	1.05231	0.469496	0.853159	17.9762	17.9415	17.9431	17.9012	18.0875	18.0414	17.9965	17.954
CUST_2497_PI418051350	contig03876	0.103403	1.0743	0.89147	0.978678	8.63459	7.35792	6.8162	6.77327	8.91072	7.25076	7.45486	6.83392
CUST_2498_PI418051350	contig03877	-3.45893	-10.9962	0.268393	0.754627	17.4748	16.6365	17.1639	17.2359	16.6803	17.1624	16.9342	7.20572
CUST_2499_PI418051350	contig03878	-0.287536	-1.22055	0.237267	0.733519	18.0648	18.0092	18.147	18.0912	17.9668	17.9177	18.1559	17.3269
CUST_25_PI418051350	contig00035	-0.18964	-1.14048	0.342834	0.79548	17.306	17.3369	17.2928	17.3857	17.3507	17.3097	17.2739	16.7708
CUST_250_PI418051350	contig00362	0.219615	1.16442	0.138059	0.642757	17.6824	17.5282	17.5127	17.587	17.7902	17.7145	17.5936	17.9751
CUST_2500_PI418051350	contig03880	0.179615	1.13258	0.882005	0.976925	7.94231	10.6899	6.98415	7.26399	7.48649	8.64389	8.64819	10.1626
CUST_2501_PI418051350	contig03882	0.056312	1.0398	0.620643	0.907445	17.8709	17.8847	17.8459	17.848	17.9747	17.954	18.0722	17.7835
CUST_2502_PI418051350	contig03883	-1.0849	-2.12122	0.171293	0.680412	13.1211	11.8739	10.9653	11.0361	10.8177	10.2315	10.0052	11.8049
CUST_2503_PI418051350	contig03884	0.053282	1.03762	0.83552	0.968394	14.3417	13.8916	14.7818	14.6853	14.4159	14.5654	14.4891	14.1835
CUST_2504_PI418051350	contig03886	0.246905	1.18666	0.558532	0.888206	13.4829	12.7992	12.4484	12.321	12.9809	12.7029	12.6837	13.7333
CUST_2505_PI418051350	contig03887	0.546506	1.46054	0.0174437	0.342373	16.4682	16.4284	16.4353	16.5105	16.9783	16.8129	16.682	17.2833
CUST_2506_PI418051350	contig03889	0.111171	1.0801	0.628273	0.910046	17.5634	17.8151	17.2634	17.0616	17.3729	17.6604	17.7759	17.7834
CUST_2507_PI418051350	contig03891	-0.152377	-1.1114	0.211428	0.715201	7.2803	7.40028	7.46968	7.57313	7.22557	7.19031	7.27862	7.28482
CUST_2508_PI418051350	contig03892	0.397872	1.31756	0.393847	0.824198	13.8437	13.995	13.0274	13.1867	14.3813	13.3117	13.1882	14.5081
CUST_2509_PI418051350	contig03893	0.0928613	1.06648	0.680109	0.926963	18.2912	18.3767	17.9286	17.8149	17.9513	18.445	18.4669	18.411
CUST_251_PI418051350	contig00363	0.460958	1.37646	0.617611	0.905867	8.06339	6.79593	8.38922	8.66149	7.2889	7.16472	7.86999	9.96129
CUST_2510_PI418051350	contig03894	-0.117987	-1.08522	0.29764	0.771145	17.3794	17.49	17.4378	17.5066	17.4299	17.213	17.3186	17.2919
CUST_2511_PI418051350	contig03895	1.70688	3.26454	0.187419	0.69473	12.369	9.42746	11.48	10.9647	12.192	11.0218	11.6618	14.6056
CUST_2512_PI418051350	contig03897	0.0442467	1.03114	0.775055	0.95313	17.416	17.4819	17.3465	17.4447	17.6555	17.4752	17.6404	17.2129
CUST_2513_PI418051350	contig03903	0.156053	1.11423	0.816063	0.963614	10.6652	8.44323	8.97283	9.02145	9.21025	9.31675	9.18026	10.1149
CUST_2514_PI418051350	contig03905	-0.180665	-1.13341	0.206851	0.711432	18.6749	18.6156	18.6713	18.6811	18.4379	18.4105	18.2271	18.6681
CUST_2515_PI418051350	contig03906	-0.0444975	-1.03132	0.682152	0.927409	17.822	17.8504	17.7869	17.7386	17.7831	17.8214	17.893	17.6614
CUST_2516_PI418051350	contig03907	4.75558	27.013	0.0103109	0.300484	7.51132	9.69661	8.95033	8.91708	15.2897	14.0543	14.0753	11.0538
CUST_2517_PI418051350	contig03909	0.481259	1.39596	0.0508518	0.480686	12.7826	12.3999	12.4295	12.4287	13.2999	12.8418	12.6978	12.9857
CUST_2518_PI418051350	contig03912	-0.573423	-1.48805	0.734998	0.942416	7.41638	6.95957	12.0174	12.3146	7.29816	9.77991	10.0001	7.63352
CUST_2519_PI418051350	contig03913	-1.21639	-2.32364	0.479251	0.856826	17.4594	14.7939	15.8873	15.8681	14.6024	12.1034	11.9925	17.8314
CUST_252_PI418051350	contig00364	0.0548889	1.03878	0.592511	0.899216	18.3428	18.2461	18.1712	18.2272	18.3204	18.3108	18.2484	18.3528
CUST_2520_PI418051350	contig03915	-0.255076	-1.1934	0.797038	0.959409	12.625	10.744	9.38113	9.50853	10.0407	9.95831	10.4227	11.8174
CUST_2521_PI418051350	contig03917	0.408481	1.32729	0.168996	0.678364	16.98	16.5681	16.5537	16.5394	16.7661	17.5606	17.5818	16.9828
CUST_2522_PI418051350	contig03918	0.363631	1.28666	0.229031	0.728114	17.2317	16.484	17.0978	17.1362	17.2638	17.0974	16.9545	17.6338
CUST_2523_PI418051350	contig03920	2.54902	5.85236	0.0401547	0.449138	8.21279	8.37639	7.49836	7.57894	9.13963	9.69986	10.2833	12.6437
CUST_2524_PI418051350	contig03921	0.752403	1.6846	0.569029	0.891765	11.8092	13.9482	10.8417	10.7336	11.1636	12.935	12.5427	14.8997
CUST_2525_PI418051350	contig03922	-0.739718	-1.66985	0.243379	0.737338	11.1514	10.3381	10.363	10.262	10.6355	9.93215	10.5168	8.7228
CUST_2526_PI418051350	contig03923	1.60985	3.0522	0.305238	0.775509	11.9634	9.35197	8.64567	8.76528	10.9107	9.68248	9.93167	14.1326
CUST_2527_PI418051350	contig03926	1.20984	2.31312	0.341098	0.794497	8.46655	10.8481	8.10928	8.60888	8.74109	10.2499	10.1234	12.3755
CUST_2528_PI418051350	contig03928	0.586658	1.50176	0.694786	0.929059	15.4708	17.1164	12.8001	12.8405	13.7266	16.2798	16.0698	17.2661
CUST_2529_PI418051350	contig03929	0.236215	1.1779	0.624933	0.909419	12.6432	13.4833	11.6211	11.8708	12.884	13.0233	13.0932	12.6388
CUST_253_PI418051350	contig00365	-0.0679357	-1.04822	0.95468	0.991651	11.0954	8.32079	8.61478	8.57646	9.44958	7.50265	7.50323	10.8555
CUST_2530_PI418051350	contig03931	0.0103454	1.0072	0.91351	0.983759	17.9079	17.9126	17.9214	17.9703	17.9689	17.9515	17.943	17.8813
CUST_2531_PI418051350	contig03932	-0.538144	-1.4521	0.392816	0.82346	16.7627	16.6659	16.2922	16.3245	16.2726	14.7831	14.8649	17.0259
CUST_2532_PI418051350	contig03933	0.0230942	1.01614	0.885193	0.976926	18.0002	18.0354	17.9603	17.9941	17.9556	17.8343	17.8116	18.3036
CUST_2533_PI418051350	contig03934	-1.42706	-2.68897	0.294803	0.76964	18.1225	18.0116	18.0039	18.142	18.1171	17.9771	18.0119	13.8142
CUST_2534_PI418051350	contig03936	0.302849	1.23358	0.444599	0.841765	17.2217	16.6712	16.4796	16.6307	17.4397	17.5454	17.474	16.4072
CUST_2535_PI418051350	contig03938	0.449553	1.36562	0.334685	0.792069	14.9742	14.0647	13.8777	13.9703	14.304	14.5614	14.5518	15.4509
CUST_2536_PI418051350	contig03939	-0.175419	-1.12929	0.153771	0.659687	17.0239	16.9841	16.9816	16.9329	16.7308	16.9493	16.9361	16.7655
CUST_2537_PI418051350	contig03940	0.82381	1.77007	0.103075	0.594135	16.5502	16.136	15.8285	15.7999	16.6352	16.61	16.3979	17.8327
CUST_2538_PI418051350	contig03941	-2.21275	-4.63558	0.000949163	0.179802	10.5207	10.7198	10.3367	10.5575	7.83711	9.05526	9.06117	8.15401
CUST_2539_PI418051350	contig03942	0.953778	1.93694	0.311686	0.779113	15.4512	15.7571	14.6447	14.9505	14.4577	16.7747	16.9227	17.5609
CUST_254_PI418051350	contig00367	0.0873197	1.06239	0.526688	0.875357	6.99458	6.79892	6.68912	6.6756	7.00893	6.71216	6.88767	6.92897
CUST_2540_PI418051350	contig03943	1.15767	2.23097	0.0228748	0.37356	9.23781	9.45749	9.54569	9.72447	11.0484	9.93172	9.70081	10.9387
CUST_2541_PI418051350	contig03946	-0.472134	-1.38716	0.144111	0.647814	7.26933	7.77528	7.00894	7.02095	6.70366	6.69535	6.61026	7.28669
CUST_2542_PI418051350	contig03949	0.00306632	1.00213	0.974003	0.994732	18.1048	18.1078	18.0869	18.1702	18.1393	18.086	18.194	18.0709
CUST_2543_PI418051350	contig03951	1.6498	3.1379	0.264042	0.751805	9.25374	9.43387	8.14777	8.27994	8.08417	10.4097	10.7417	13.191
CUST_2544_PI418051350	contig03952	-0.00889015	-1.00618	0.941036	0.989017	6.72183	6.92226	6.99914	6.80406	6.80204	6.90652	6.99881	6.76432
CUST_2545_PI418051350	contig03953	0.0388539	1.0273	0.744351	0.94527	17.5638	17.5726	17.4924	17.5534	17.6876	17.622	17.695	17.4297
CUST_2546_PI418051350	contig03956	-0.383878	-1.30484	0.0151485	0.328263	17.8238	17.709	17.6086	17.5247	17.3347	17.2436	17.3872	17.2977
CUST_2547_PI418051350	contig03957	0.0577052	1.04081	0.844849	0.97087	17.0155	16.131	16.8643	16.9297	16.6888	16.6622	16.4075	16.993
CUST_2548_PI418051350	contig03958	0.595659	1.51116	0.103761	0.595434	14.3635	14.9572	13.9487	13.9623	14.7816	15.0143	14.8571	15.346
CUST_2549_PI418051350	contig03959	0.904855	1.87236	0.413091	0.830405	15.022	13.7609	13.0516	13.0853	13.0724	14.6775	15.072	16.6187
CUST_255_PI418051350	contig00369	-1.38705	-2.61544	0.0896787	0.570834	10.9013	8.79602	8.71325	8.28218	8.0951	7.74136	8.60444	7.76586
CUST_2550_PI418051350	contig03964	0.32662	1.25407	0.289979	0.766311	11.1376	11.1863	10.7114	10.5741	11.8025	11.4751	10.872	10.9705
CUST_2551_PI418051350	contig03967	0.0371239	1.02607	0.73045	0.940381	17.9388	17.9329	17.8831	17.9326	18.0391	18.0149	18.0011	17.8438
CUST_256_PI418051350	contig00370	0.0353848	1.02483	0.810048	0.961661	12.0059	11.6414	11.8128	11.8963	11.8704	11.6915	11.8059	11.9889
CUST_257_PI418051350	contig00373	1.39507	2.63001	0.0515527	0.48114	12.4579	11.7266	13.241	13.2689	14.0736	13.1272	12.8733	14.5508
CUST_258_PI418051350	contig00374	0.00264244	1.00183	0.993021	0.998436	15.327	15.1717	14.8596	14.8584	14.6325	15.135	15.0866	15.6223
CUST_259_PI418051350	contig00377	0.382011	1.30316	0.485023	0.858509	8.87385	8.67864	9.42852	9.42683	9.16942	8.51486	8.62667	10.386
CUST_26_PI418051350	contig00036	0.00762071	1.0053	0.964196	0.993027	16.9817	17.0925	16.9674	17.0493	17.2776	16.9778	17.1784	16.7496
CUST_260_PI418051350	contig00380	0.197954	1.14707	0.766019	0.950731	12.012	11.5852	11.3817	11.2971	11.0244	11.0416	11.5178	13.2264
CUST_261_PI418051350	contig00382	0.0873192	1.06239	0.892293	0.978992	15.6866	15.9628	16.2989	16.1931	16.9142	16.6236	16.4589	14.7019
CUST_262_PI418051350	contig00383	2.38633	5.22826	0.097878	0.584655	10.8176	10.0462	9.94977	9.89406	11.423	11.1916	11.1944	15.3286
CUST_263_PI418051350	contig00385	0.388777	1.30928	0.0795114	0.549611	6.93985	6.88575	6.89651	7.03124	7.21142	6.87486	7.27469	7.66963
CUST_264_PI418051350	contig00389	-0.2803	-1.21445	0.0304568	0.410933	18.3137	18.1906	18.301	18.0466	17.9575	17.7357	18.1792	17.9223
CUST_265_PI418051350	contig00391	-0.145818	-1.10636	0.333489	0.790978	18.3073	18.247	18.0724	18.0882	18.2645	17.9923	17.8694	18.0019
CUST_266_PI418051350	contig00392	0.849771	1.80221	0.215168	0.717876	15.2788	15.1596	14.6249	14.8318	16.0882	14.857	14.4729	16.9629
CUST_267_PI418051350	contig00393	0.0600702	1.04252	0.579228	0.893545	6.69796	6.66692	6.65822	6.61244	6.84008	6.68452	6.69172	6.65223
CUST_268_PI418051350	contig00394	-0.593107	-1.50849	0.282809	0.76228	8.22646	8.63958	6.85774	7.18193	7.11448	7.66279	8.22055	7.05042
CUST_269_PI418051350	contig00396	-0.54451	-1.45852	0.235893	0.733125	8.96222	8.99695	8.09002	8.20614	8.29984	8.89782	8.52202	7.46396
CUST_27_PI418051350	contig00037	1.09898	2.14203	0.155838	0.662973	12.282	10.6744	10.3593	10.5069	11.5347	12.078	11.8616	13.1819
CUST_270_PI418051350	contig00397	0.225351	1.16906	0.392034	0.822813	11.4753	10.9744	10.9615	11.0922	11.3707	10.9531	11.114	11.7484
CUST_271_PI418051350	contig00398	-0.296838	-1.22845	0.120452	0.619144	9.43605	9.61046	9.57594	9.56411	9.47485	9.26483	9.29483	8.97134
CUST_272_PI418051350	contig00399	1.13757	2.2001	0.0838788	0.558404	7.05525	7.0443	7.13926	7.10426	7.19877	8.30827	7.94747	9.30736
CUST_273_PI418051350	contig00401	1.97643	3.93519	0.000746848	0.172619	11.3096	11.2085	11.2673	11.1062	13.0832	14.0044	13.6038	12.7468
CUST_274_PI418051350	contig00404	0.0386981	1.02719	0.676594	0.92602	18.0574	18.0471	18.005	18.1042	18.0731	18.1211	18.0888	18.0971
CUST_275_PI418051350	contig00405	-0.58599	-1.50107	0.306181	0.775867	9.81093	8.06634	8.08476	8.08091	8.14975	7.96515	7.73172	8.20395
CUST_276_PI418051350	contig00406	-0.230894	-1.17356	0.411268	0.829725	15.9213	16.2323	16.5575	16.6478	16.2124	16.2509	16.2138	15.6188
CUST_277_PI418051350	contig00407	-0.861095	-1.81642	0.211713	0.71559	11.3932	9.74192	9.97503	10.2726	9.39372	9.07163	8.56785	10.4622
CUST_278_PI418051350	contig00408	0.595264	1.51075	0.514868	0.869114	11.6678	11.1875	9.23104	9.48888	10.0816	11.7156	11.2563	12.4334
CUST_279_PI418051350	contig00410	1.27596	2.42159	0.471428	0.854056	8.82025	7.35684	6.81531	6.89234	7.16521	7.28593	6.97783	12.5617
CUST_28_PI418051350	contig00038	2.27739	4.84799	0.184995	0.693053	10.7887	8.82185	7.96413	7.61267	11.7626	8.50919	8.85774	13.7851
CUST_280_PI418051350	contig00411	-0.0012855	-1.00089	0.990158	0.998248	17.9327	17.8837	17.9651	18.0029	17.8999	17.8241	17.9208	18.0242
CUST_281_PI418051350	contig00412	-0.115393	-1.08327	0.93097	0.987043	11.288	9.47271	10.8801	11.1001	9.63747	8.52709	8.7853	13.1109
CUST_282_PI418051350	contig00413	0.103423	1.07432	0.508994	0.866877	6.95615	6.79506	6.76612	6.80247	6.84597	6.90531	6.7058	7.19424
CUST_283_PI418051350	contig00414	-0.0322763	-1.02262	0.958817	0.992067	11.4922	10.0558	10.1648	10.1892	11.0405	11.3682	10.7311	9.53794
CUST_284_PI418051350	contig00415	0.651598	1.57091	0.285338	0.763335	17.3683	16.1713	15.2603	15.2822	16.6292	17.2316	17.0057	17.0178
CUST_285_PI418051350	contig00417	0.508129	1.4222	0.122978	0.621689	14.5169	14.9123	13.9094	14.0083	15.1712	14.7019	14.7725	15.004
CUST_286_PI418051350	contig00418	0.000132223	1.00009	0.99973	0.999936	8.27083	7.18052	6.88132	6.92697	7.40746	7.60175	7.34968	7.47271
CUST_287_PI418051350	contig00420	1.39695	2.63344	0.014378	0.325778	9.33053	9.00537	8.56406	8.43337	10.5005	9.90415	9.37733	10.8842
CUST_288_PI418051350	contig00421	-0.203625	-1.15159	0.245163	0.738292	16.5531	16.8161	16.8039	16.7591	16.4059	16.7802	16.7419	16.3729
CUST_289_PI418051350	contig00422	1.70816	3.26745	0.080468	0.553092	12.6891	13.9146	11.7891	11.8777	13.3332	14.5389	14.5355	15.6911
CUST_29_PI418051350	contig00039	-1.04238	-2.05962	0.621983	0.908352	11.2085	12.9102	12.8936	13.1272	13.5031	13.6001	13.6202	6.88872
CUST_290_PI418051350	contig00424	0.447001	1.3632	0.334687	0.792069	7.23166	7.11112	6.94154	6.95452	6.79015	7.50531	7.36968	8.40416
CUST_291_PI418051350	contig00426	0.846104	1.79764	0.572198	0.892863	14.0893	10.0318	9.15322	9.50538	12.4698	10.4815	10.9309	12.8127
CUST_292_PI418051350	contig00427	-0.472876	-1.38787	0.277868	0.7606	11.5539	11.5729	10.5694	10.6428	10.2617	11.3305	11.2933	10.7407
CUST_293_PI418051350	contig00428	0.0440645	1.03101	0.6598	0.920731	6.76448	6.80233	6.80748	6.77315	6.74891	6.86633	6.86773	6.87337
CUST_294_PI418051350	contig00430	-1.7485	-3.3601	0.138679	0.642983	12.1083	9.44511	8.25267	8.26186	8.05638	8.11284	7.75312	8.57582
CUST_295_PI418051350	contig00431	-0.38761	-1.30822	0.496566	0.862771	15.3824	15.3743	15.4022	15.368	15.5146	15.7744	15.5813	13.7864
CUST_296_PI418051350	contig00432	-0.316561	-1.24536	0.208464	0.712707	7.75016	7.35755	7.43914	7.55752	7.61822	7.01783	6.86512	7.09666
CUST_297_PI418051350	contig00433	-1.25262	-2.38273	0.0633923	0.513502	10.9174	9.48413	9.67802	9.81883	8.10125	8.58374	8.87718	9.56038
CUST_298_PI418051350	contig00434	1.37472	2.59318	0.144312	0.647906	13.6456	12.4874	12.2844	12.3252	13.1661	13.5261	13.6407	15.8124
CUST_299_PI418051350	contig00435	-0.202636	-1.1508	0.296306	0.770044	15.8812	16.3036	15.7911	15.7501	15.9074	15.8856	15.6239	15.6853
CUST_3_PI418051350	contig00006	0.163978	1.12037	0.826995	0.966743	9.75452	10.4237	9.37339	9.55815	9.40286	9.13973	9.17799	11.5742
CUST_30_PI418051350	contig00042	0.32457	1.25229	0.062348	0.510545	11.4055	11.4184	11.4867	11.5229	11.966	11.7409	11.8257	11.5531
CUST_300_PI418051350	contig00436	0.69605	1.62006	0.337529	0.793049	8.6786	7.87227	7.16129	7.15731	8.08708	7.86018	7.912	9.82515
CUST_301_PI418051350	contig00439	0.0026322	1.00183	0.997219	0.999613	11.6035	9.71109	9.85148	10.0293	10.5595	9.35436	9.3835	11.3344
CUST_302_PI418051350	contig00440	0.532774	1.44671	0.0770502	0.544296	8.39575	7.80415	7.65038	7.5843	8.69194	8.19341	8.67578	8.28902
CUST_303_PI418051350	contig00441	0.499114	1.41334	0.57266	0.892863	11.1038	11.3466	11.1136	11.3504	11.9288	9.95921	10.0154	13.2637
CUST_304_PI418051350	contig00443	1.74498	3.35191	0.164327	0.673389	10.545	8.97865	9.20254	9.08232	10.3981	10.0494	9.81826	13.5691
CUST_305_PI418051350	contig00444	0.358497	1.28209	0.698737	0.930089	15.919	15.8826	13.6359	13.9943	14.1345	16.039	16.0144	16.531
CUST_306_PI418051350	contig00445	0.843685	1.79463	0.230241	0.728654	15.0436	15.2433	14.536	14.7587	15.9598	14.6161	14.5106	16.9421
CUST_307_PI418051350	contig00446	-0.104971	-1.07547	0.476299	0.855625	17.9792	18.1812	17.7921	17.7779	17.8755	17.9859	17.9155	17.8043
CUST_308_PI418051350	contig00448	-0.00696463	-1.00484	0.957913	0.99197	17.4956	17.5745	17.4936	17.511	17.5811	17.6359	17.6688	17.318
CUST_309_PI418051350	contig00449	1.06959	2.09884	0.0152445	0.328263	14.9973	14.248	14.0668	14.2456	15.5351	15.8447	15.9404	15.1827
CUST_31_PI418051350	contig00043	0.774032	1.71004	0.0104166	0.301533	14.3791	14.0343	14.0084	13.9446	14.777	15.2418	15.2227	14.7028
CUST_310_PI418051350	contig00450	3.37298	10.3602	0.109043	0.601873	6.73475	6.67408	6.7963	6.70884	9.80118	6.7919	6.69768	13.7344
CUST_311_PI418051350	contig00451	0.130367	1.09457	0.457807	0.847834	13.2373	12.8946	12.9089	12.8389	13.0254	13.4192	13.2711	13.0265
CUST_312_PI418051350	contig00452	0.868221	1.82541	0.265063	0.752479	13.849	15.8862	14.9908	14.9862	16.7972	15.576	15.5527	14.9669
CUST_313_PI418051350	contig00453	-0.695843	-1.61983	0.42575	0.8354	11.0496	10.1153	8.4994	8.76705	8.41309	9.15293	8.62075	10.4107
CUST_314_PI418051350	contig00459	2.45043	5.4658	0.111101	0.604724	10.0562	9.39633	7.42152	7.44205	10.4028	10.0676	9.79723	13.9003
CUST_315_PI418051350	contig00460	-1.2161	-2.32318	0.0141315	0.324822	14.719	13.8841	13.5705	13.8028	12.5043	12.8323	13.0038	13.219
CUST_316_PI418051350	contig00462	0.666605	1.58733	0.278691	0.761142	8.97467	7.38102	7.12653	7.33475	9.05292	8.11389	7.9668	8.49289
CUST_317_PI418051350	contig00463	-0.122787	-1.08884	0.548369	0.883145	7.62667	7.09213	7.10557	7.06611	7.19039	7.25762	7.26046	6.98684
CUST_318_PI418051350	contig00464	-0.216011	-1.16152	0.375254	0.813317	17.3056	17.2339	16.9902	17.041	17.2809	17.0927	17.0741	16.5427
CUST_319_PI418051350	contig00465	0.351807	1.27616	0.268687	0.754664	15.9617	16.313	16.6704	16.641	16.8846	16.9212	16.9191	16.181
CUST_32_PI418051350	contig00044	0.285457	1.2188	0.335733	0.792193	11.0711	10.3818	10.2677	10.057	10.8025	10.779	10.5134	11.0228
CUST_320_PI418051350	contig00467	-0.030885	-1.02164	0.843096	0.97057	6.67885	6.72362	6.6788	6.76166	6.4037	6.80693	6.74715	6.84931
CUST_321_PI418051350	contig00468	-0.0314135	-1.02201	0.82025	0.964577	17.536	17.5512	17.5327	17.4839	17.6338	17.5655	17.6178	17.2758
CUST_322_PI418051350	contig00469	-0.548762	-1.46283	0.307064	0.776275	13.3705	12.9391	12.3819	12.4165	11.5762	12.2338	12.3083	13.2152
CUST_323_PI418051350	contig00470	0.0375105	1.02634	0.904424	0.981927	16.5539	16.1035	16.2172	16.3703	16.134	15.9722	15.9842	16.9514
CUST_324_PI418051350	contig00471	0.117934	1.08518	0.715223	0.935782	9.20489	9.20267	8.9495	8.86951	9.82784	9.40254	8.85135	8.71608
CUST_325_PI418051350	contig00472	0.252768	1.19149	0.186878	0.69435	10.0466	10.2829	10.4463	10.4791	10.7391	10.3837	10.3917	10.4237
CUST_326_PI418051350	contig00473	-0.0744115	-1.05293	0.80129	0.960307	16.3004	16.3736	16.5036	16.5241	16.723	16.4767	16.5475	15.7295
CUST_327_PI418051350	contig00474	0.613257	1.52971	0.408555	0.828672	8.15681	6.83834	6.89047	6.90242	7.24944	7.46383	7.06209	9.21897
CUST_328_PI418051350	contig00475	-0.327092	-1.25448	0.541094	0.880336	8.78651	9.33822	8.72268	8.5731	9.44511	7.60566	7.64342	8.72168
CUST_329_PI418051350	contig00477	0.293137	1.2253	0.520368	0.873019	13.6641	13.16	12.6991	12.8636	13.4136	13.112	12.5529	14.2389
CUST_33_PI418051350	contig00045	0.353378	1.27755	0.234334	0.732513	6.56385	6.77321	6.78348	6.88289	6.58722	7.1434	7.06396	7.53948
CUST_330_PI418051350	contig00479	0.0786301	1.05601	0.43225	0.837324	18.0841	18.1117	18.0896	18.1933	18.2539	18.208	18.1112	18.1597
CUST_331_PI418051350	contig00481	0.611175	1.5275	0.309141	0.776509	8.03972	7.06791	6.70507	6.66956	7.36612	7.27304	7.61774	8.81696
CUST_332_PI418051350	contig00482	0.288179	1.2211	0.226551	0.727019	6.83838	6.78607	6.65069	6.82572	6.78214	6.95024	6.92884	7.50551
CUST_333_PI418051350	contig00483	-0.33449	-1.26093	0.416492	0.832409	13.728	12.9898	12.9315	13.0931	12.4941	12.7315	12.5191	13.6072
CUST_334_PI418051350	contig00484	-0.358952	-1.28249	0.523375	0.874311	14.4739	15.5484	15.3137	15.3403	14.9282	13.67	13.9642	15.5271
CUST_335_PI418051350	contig00485	1.15392	2.22518	0.102728	0.593662	15.4158	13.7054	13.802	13.6332	16.1395	15.0457	15.0122	15.1321
CUST_336_PI418051350	contig00486	0.134538	1.09774	0.32117	0.786046	6.71047	6.8855	6.82416	6.74112	6.84843	7.00301	7.19625	6.83415
CUST_337_PI418051350	contig00488	0.650064	1.56924	0.215406	0.718092	15.9474	15.1581	14.6348	14.8918	15.6386	15.4262	15.5001	16.7172
CUST_338_PI418051350	contig00489	-0.225565	-1.16923	0.150636	0.656502	17.2705	17.5135	17.5067	17.4025	17.3581	17.1189	17.2089	17.04
CUST_339_PI418051350	contig00490	0.223044	1.16719	0.293491	0.769578	7.30782	7.16026	7.0837	7.12736	7.45876	7.1513	6.98895	7.71385
CUST_34_PI418051350	contig00046	0.0099147	1.0069	0.930722	0.986996	8.42829	8.39003	8.09973	8.36613	8.44688	8.32878	8.26069	8.33938
CUST_340_PI418051350	contig00491	0.0198488	1.01385	0.957547	0.991754	8.093	7.39867	6.78865	6.91123	7.49646	7.2486	7.06644	7.74719
CUST_341_PI418051350	contig00492	0.174951	1.12893	0.652405	0.918608	16.3954	16.3067	16.133	16.053	15.8749	16.1427	16.3144	17.2165
CUST_342_PI418051350	contig00493	0.458448	1.37406	0.0294772	0.407857	8.44472	8.37813	8.69255	8.99956	8.96986	9.12581	8.98893	9.01704
CUST_343_PI418051350	contig00494	-1.48638	-2.80185	0.00252119	0.204376	14.9483	15.5147	15.1748	15.3447	13.8046	13.2068	13.3675	14.1718
CUST_344_PI418051350	contig00495	-0.441334	-1.35786	0.0508362	0.480686	15.5469	15.0392	15.3119	15.1758	15.0245	14.6913	14.7276	14.772
CUST_345_PI418051350	contig00496	-0.21835	-1.1634	0.485625	0.858591	14.8971	15.86	15.2138	15.1939	15.3029	15.0095	14.6085	15.1941
CUST_346_PI418051350	contig00497	-0.100522	-1.07216	0.897385	0.979964	9.25295	9.85402	9.81734	9.46298	10.9212	9.63019	9.35227	8.03314
CUST_347_PI418051350	contig00498	-0.760143	-1.69366	0.276927	0.759628	9.06802	7.05511	7.51569	7.93445	6.77592	6.80855	6.7728	8.00118
CUST_348_PI418051350	contig00500	0.69186	1.61536	0.204428	0.709132	7.68267	6.92204	6.95316	6.96011	7.30714	7.35564	7.62433	8.8398
CUST_349_PI418051350	contig00501	2.76564	6.8005	0.135897	0.639059	7.01788	7.67364	7.67652	7.09873	13.0592	10.2442	10.7208	6.83433
CUST_35_PI418051350	contig00048	-0.196634	-1.14602	0.169121	0.67852	17.6834	17.778	17.8447	17.778	17.684	17.6122	17.6305	17.3774
CUST_350_PI418051350	contig00504	0.31031	1.23997	0.381771	0.816812	7.6393	8.33429	7.70662	7.82294	7.6714	8.56881	8.09533	8.66583
CUST_351_PI418051350	contig00506	0.152936	1.11183	0.66749	0.922217	14.6074	14.6831	15.3413	15.4204	15.6098	14.5514	14.9638	14.7628
CUST_352_PI418051350	contig00507	-0.113497	-1.08185	0.451821	0.845277	7.68468	7.30245	7.46225	7.37036	7.45338	7.19395	7.32983	7.34767
CUST_353_PI418051350	contig00508	0.691892	1.6154	0.103665	0.595434	7.85083	7.276	7.5877	7.77036	8.26516	8.89123	8.95757	7.69197
CUST_354_PI418051350	contig00509	-0.134973	-1.09807	0.675276	0.925363	15.3492	15.6616	15.7063	15.779	15.8629	15.6862	15.6228	14.8311
CUST_355_PI418051350	contig00511	0.530186	1.44412	0.0625272	0.510545	15.373	15.5	14.7878	15.0574	15.8265	15.5078	15.4845	16.0635
CUST_356_PI418051350	contig00512	-0.403381	-1.3226	0.229978	0.728521	15.33	14.828	14.5346	14.5819	14.3537	14.2171	14.151	14.9684
CUST_357_PI418051350	contig00513	0.0540875	1.0382	0.583059	0.895173	6.60456	6.65085	6.6773	6.70584	6.7371	6.68424	6.62363	6.7182
CUST_358_PI418051350	contig00516	-0.350666	-1.27515	0.260923	0.749917	10.9851	11.0895	10.5406	10.554	10.1501	10.8073	11.2231	10.4044
CUST_359_PI418051350	contig00517	0.701679	1.6264	0.133586	0.636776	9.69259	10.488	9.37742	9.50212	11.0655	10.0782	9.8909	10.6753
CUST_36_PI418051350	contig00050	0.106505	1.07662	0.358383	0.804757	6.67397	6.67256	6.63666	6.84355	6.88648	6.73319	6.61235	6.8469
CUST_360_PI418051350	contig00518	-0.0634747	-1.04498	0.61245	0.905182	17.7406	17.7685	17.5608	17.5752	17.7088	17.6747	17.6889	17.4961
CUST_361_PI418051350	contig00519	0.627757	1.54516	0.357446	0.804322	10.0745	9.3361	9.88416	10.2731	11.5431	10.795	10.3855	9.23917
CUST_362_PI418051350	contig00520	0.211004	1.15749	0.284416	0.763322	6.93809	6.74921	6.79197	6.72579	6.97664	6.73051	6.79909	7.33774
CUST_363_PI418051350	contig00522	-0.0344199	-1.02414	0.72237	0.937628	18.0096	18.0807	18.1451	18.0721	18.0058	18.0198	18.047	18.0565
CUST_364_PI418051350	contig00525	0.0248212	1.01735	0.96541	0.993027	8.05804	7.34006	7.66251	7.77332	7.45696	6.88336	6.87304	8.85532
CUST_365_PI418051350	contig00526	-0.0248006	-1.01734	0.808925	0.961525	6.55348	6.59379	6.6137	6.75202	6.62226	6.50246	6.53772	6.61338
CUST_366_PI418051350	contig00527	1.13313	2.19333	0.0210422	0.363426	9.82948	9.34824	8.89083	8.59032	9.98093	10.5472	10.6559	10.7352
CUST_367_PI418051350	contig00528	-0.580937	-1.49582	0.455674	0.846865	10.0314	8.62976	7.82845	7.59216	9.124	7.31164	7.69343	8.00213
CUST_368_PI418051350	contig00530	1.06821	2.09682	0.00461383	0.236474	11.062	11.175	11.1205	11.1353	11.7115	12.2344	12.5161	12.4828
CUST_369_PI418051350	contig00532	0.427566	1.34496	0.402182	0.82713	13.5253	14.4954	15.4837	15.2062	15.039	14.876	14.8752	14.7337
CUST_37_PI418051350	contig00051	-2.42246	-5.36086	0.192969	0.699806	15.3504	9.8683	12.9615	12.538	9.84097	8.59452	8.85598	12.1348
CUST_370_PI418051350	contig00535	-0.0179977	-1.01255	0.866594	0.975271	6.83942	6.74781	6.68889	6.68735	6.75882	6.68359	6.63574	6.80287
CUST_371_PI418051350	contig00536	-0.294365	-1.22635	0.454852	0.846665	8.92068	9.83827	10.266	10.1213	9.36781	9.46394	9.7728	9.0833
CUST_372_PI418051350	contig00541	0.310669	1.24028	0.419975	0.832921	13.5992	13.677	12.9479	12.9489	13.2345	13.6334	13.5428	14.334
CUST_373_PI418051350	contig00544	-0.211428	-1.15783	0.764614	0.950011	10.5819	9.79766	11.714	11.623	10.529	9.27811	9.72677	11.3824
CUST_374_PI418051350	contig00545	-0.52053	-1.43448	0.036571	0.436492	8.93813	8.69424	8.75205	8.63445	8.36951	8.62141	8.34049	7.91358
CUST_375_PI418051350	contig00547	0.912417	1.8822	0.196541	0.702655	13.9928	12.2015	12.4448	12.4048	13.0828	13.8757	13.5618	14.5548
CUST_376_PI418051350	contig00548	-0.520707	-1.43466	0.130477	0.632461	15.8659	16.2256	16.2593	16.2609	16.1766	15.4955	15.309	15.2107
CUST_377_PI418051350	contig00551	-0.241101	-1.18189	0.163012	0.672547	7.74955	7.60971	7.81918	7.52898	7.65796	7.31089	7.08296	7.45515
CUST_378_PI418051350	contig00554	-0.0132995	-1.00926	0.968889	0.993518	12.9379	13.2227	13.1148	13.2385	13.7335	12.6465	12.3972	13.042
CUST_379_PI418051350	contig00555	-0.0977299	-1.07009	0.831782	0.968109	14.7674	14.1522	14.2859	14.578	15.2666	13.9861	14.0549	13.7712
CUST_38_PI418051350	contig00053	0.850592	1.80324	0.295854	0.770044	10.5468	10.7561	10.9029	10.9889	11.0476	10.6137	10.4154	13.2384
CUST_380_PI418051350	contig00556	0.0325357	1.02281	0.852171	0.971972	17.5715	17.8404	17.6369	17.6124	17.8086	17.8984	17.8865	17.4331
CUST_381_PI418051350	contig00557	-1.52341	-2.87469	0.00318739	0.216413	13.2046	13.2589	13.3614	13.2987	11.778	12.1757	12.4074	11.1538
CUST_382_PI418051350	contig00558	0.254587	1.19299	0.616429	0.905598	7.63188	7.33256	6.73897	6.76595	6.84513	7.18764	7.22941	8.42702
CUST_383_PI418051350	contig00560	0.281913	1.21581	0.692549	0.928168	8.4745	8.62719	7.80809	7.94774	7.66567	7.95382	8.23802	10.0637
CUST_384_PI418051350	contig00561	0.0187028	1.01305	0.838975	0.969577	18.2601	18.2435	18.2747	18.2674	18.2837	18.2781	18.2674	18.2743
CUST_385_PI418051350	contig00563	-0.00358456	-1.00249	0.968958	0.993518	18.4787	18.4507	18.4561	18.4749	18.447	18.4616	18.4895	18.4616
CUST_386_PI418051350	contig00564	0.109685	1.07899	0.679047	0.926819	7.23281	6.79348	6.89189	6.91261	6.89104	6.77983	6.83794	7.55767
CUST_387_PI418051350	contig00565	-0.815925	-1.76043	0.0248452	0.38665	14.9552	14.8575	14.6966	14.6208	14.2988	14.1058	14.4218	13.4609
CUST_388_PI418051350	contig00566	-0.0558967	-1.0395	0.839971	0.969665	7.01687	7.6888	7.3716	7.25636	7.7046	7.14906	7.07081	7.03741
CUST_389_PI418051350	contig00567	-0.7643	-1.69855	0.196134	0.702531	8.90167	7.22763	7.15669	7.00159	7.09162	6.90195	6.78701	6.97945
CUST_39_PI418051350	contig00054	0.0657037	1.0466	0.516997	0.870757	18.2586	18.2071	18.1247	18.2012	18.336	18.2252	18.2286	18.263
CUST_390_PI418051350	contig00568	0.219996	1.16473	0.435985	0.839371	14.3176	14.8744	15.199	15.1031	15.1932	14.9398	15.2422	14.719
CUST_391_PI418051350	contig00570	0.256974	1.19497	0.485569	0.85857	7.60523	6.79901	6.88367	6.8753	6.91484	7.2202	7.28782	7.8858
CUST_392_PI418051350	contig00571	-0.626678	-1.54401	0.429729	0.837183	9.19456	7.95371	7.81869	7.94315	6.84504	7.10803	7.18934	9.15543
CUST_393_PI418051350	contig00572	0.376184	1.2979	0.14418	0.647814	10.9642	11.472	11.5756	11.2911	11.9488	11.4013	11.3454	11.676
CUST_394_PI418051350	contig00573	0.218555	1.16357	0.503173	0.864821	10.5113	10.4961	9.95731	9.89977	11.0774	10.7196	9.94393	10.1824
CUST_395_PI418051350	contig00574	1.12932	2.18755	0.275277	0.758204	11.6977	9.56691	8.85863	9.10289	11.457	9.65564	10.2134	12.2418
CUST_396_PI418051350	contig00575	0.00637102	1.00443	0.957033	0.991746	16.4403	16.6307	16.6586	16.6945	16.6598	16.47	16.6982	16.5227
CUST_397_PI418051350	contig00576	-0.296478	-1.22814	0.223144	0.723967	7.38976	7.27573	7.34772	7.21586	6.7887	6.77167	6.83278	7.46693
CUST_398_PI418051350	contig00577	0.959238	1.94428	0.188394	0.694862	7.54272	7.48054	8.46022	8.51098	9.45356	7.45764	7.53083	9.43879
CUST_399_PI418051350	contig00578	-0.214586	-1.16037	0.17536	0.683846	15.5964	15.6368	15.5924	15.6577	15.5328	15.2943	15.0285	15.5203
CUST_4_PI418051350	contig00007	-0.101069	-1.07257	0.544152	0.881892	18.0616	17.8115	17.8036	17.8294	17.7309	17.7217	17.5176	18.0359
CUST_40_PI418051350	contig00056	-0.469924	-1.38504	0.344362	0.796173	16.6747	16.1703	16.2429	16.2504	14.9945	16.1327	15.8938	16.6742
CUST_400_PI418051350	contig00581	0.0330598	1.02318	0.886842	0.977144	17.0743	17.0693	16.5559	16.6744	16.7411	16.9756	16.6409	17.3086
CUST_401_PI418051350	contig00582	0.0193832	1.01353	0.856348	0.973328	6.62747	6.64218	6.66545	6.54435	6.57177	6.57956	6.6161	6.7631
CUST_402_PI418051350	contig00583	0.0981182	1.07038	0.84169	0.970225	9.56868	10.7455	9.29703	9.45607	10.5331	9.47145	9.42097	10.0059
CUST_403_PI418051350	contig00584	1.02815	2.0394	0.049873	0.479863	7.44317	7.31871	7.32861	7.55564	7.63974	8.33657	8.51425	9.22329
CUST_404_PI418051350	contig00587	-0.58642	-1.50152	0.538011	0.879561	14.3237	13.2197	11.2524	11.505	11.5061	12.2203	12.2528	13.4201
CUST_405_PI418051350	contig00588	-0.910842	-1.88014	0.650775	0.918165	15.3557	15.2334	15.6492	15.4365	17.0092	16.3698	16.1961	10.1073
CUST_406_PI418051350	contig00590	-0.115294	-1.0832	0.267379	0.754081	18.3663	18.4151	18.3879	18.3399	18.2278	18.2207	18.2567	18.3328
CUST_407_PI418051350	contig00591	-0.593387	-1.50879	0.582304	0.894884	11.6937	8.28582	9.54083	9.64852	9.69967	8.06993	8.04267	10.0381
CUST_408_PI418051350	contig00592	0.672318	1.59363	0.249577	0.741323	8.13349	6.95579	7.01339	7.04969	7.73503	7.35647	7.56958	8.93972
CUST_409_PI418051350	contig00593	0.167071	1.12278	0.59731	0.89976	8.38083	8.1894	9.15825	9.35162	8.75518	8.60939	9.00856	8.76223
CUST_41_PI418051350	contig00057	-0.103725	-1.07454	0.516118	0.869991	6.62912	7.07298	6.78058	6.60385	6.72409	6.66869	6.66247	6.69347
CUST_410_PI418051350	contig00594	0.348381	1.27313	0.46232	0.850057	11.7003	11.7595	11.2162	11.2622	12.8114	11.7877	11.6329	11.2225
CUST_411_PI418051350	contig00595	-0.354715	-1.27873	0.346789	0.797828	17.4176	17.2427	17.2692	17.3536	16.8367	16.343	16.4298	17.6845
CUST_412_PI418051350	contig00596	0.173414	1.12772	0.736085	0.942709	13.8486	13.069	13.1238	13.1448	13.2013	12.7888	12.9606	14.4962
CUST_413_PI418051350	contig00597	0.538098	1.45206	0.732102	0.941018	13.6678	15.4564	12.1315	12.1752	11.6392	14.7148	14.719	16.5358
CUST_414_PI418051350	contig00600	-1.89503	-3.7193	0.375485	0.81346	14.0684	15.2321	14.7549	14.6636	15.4319	14.4264	14.6941	8.33247
CUST_415_PI418051350	contig00601	-7.60056	-194.088	0.00086193	0.179032	17.0454	13.8701	18.1141	18.0624	8.3141	9.12372	9.49487	8.57873
CUST_416_PI418051350	contig00602	-0.287964	-1.22092	0.415193	0.831913	13.1491	12.6242	12.7712	12.8278	12.2202	12.0893	12.4371	13.2255
CUST_417_PI418051350	contig00603	0.374275	1.29619	0.441873	0.841734	8.68391	8.65849	8.71536	8.44274	8.18507	9.00401	8.83117	9.94161
CUST_418_PI418051350	contig00604	-0.171426	-1.12617	0.517665	0.871188	14.2202	14.3397	13.9995	13.912	13.5532	14.3832	14.3865	14.0633
CUST_419_PI418051350	contig00605	-0.544746	-1.45876	0.243204	0.737338	12.3288	11.7919	11.3782	11.3782	11.7031	11.9319	11.3295	10.5308
CUST_42_PI418051350	contig00059	-0.729934	-1.65856	0.564344	0.889348	13.1016	13.2645	11.3319	11.4119	12.6257	13.5414	13.4125	9.44557
CUST_420_PI418051350	contig00606	0.185258	1.13702	0.147292	0.652156	7.60494	7.56438	7.67539	7.79144	7.90397	7.81654	7.6092	7.84166
CUST_421_PI418051350	contig00607	0.274807	1.20983	0.712248	0.93447	9.87534	9.5389	10.2527	10.6097	11.2052	10.6615	10.8398	8.71399
CUST_422_PI418051350	contig00608	0.509823	1.42388	0.688778	0.927776	14.1501	16.4037	12.7847	12.9477	13.3769	15.0983	14.8838	16.5816
CUST_423_PI418051350	contig00610	-0.320196	-1.2485	0.266872	0.753458	17.3748	17.1616	16.7418	16.7752	16.4089	17.108	17.1968	16.773
CUST_424_PI418051350	contig00611	-0.773325	-1.7092	0.289996	0.766311	9.5897	7.35886	7.2829	7.38227	7.19446	7.52833	7.45793	7.27359
CUST_425_PI418051350	contig00613	1.24784	2.37485	0.00887816	0.288772	7.99061	7.32529	7.22531	7.2194	9.13652	8.08189	8.51663	8.84598
CUST_426_PI418051350	contig00615	0.576272	1.49099	0.212983	0.715688	6.78741	6.80872	6.94677	6.97982	7.0599	6.94918	6.83457	8.33646
CUST_427_PI418051350	contig00616	0.777104	1.71369	0.297327	0.770884	9.03395	7.36485	7.19618	6.79572	9.32056	8.61438	8.64936	7.77362
CUST_428_PI418051350	contig00618	0.208557	1.15553	0.435652	0.839161	16.9982	16.7706	16.6878	16.6642	16.8808	17.57	17.4485	16.6804
CUST_429_PI418051350	contig00619	0.61738	1.53409	0.0872554	0.563823	13.3035	12.3487	12.3243	12.3742	13.173	13.5821	13.236	13.2715
CUST_43_PI418051350	contig00060	0.426057	1.34356	0.677696	0.926514	11.2432	9.13006	7.74828	8.06775	10.3517	8.82546	8.71322	10.4384
CUST_430_PI418051350	contig00620	-0.052485	-1.03705	0.600597	0.900797	18.5004	18.4999	18.5311	18.4729	18.4537	18.4841	18.5495	18.3743
CUST_431_PI418051350	contig00621	0.0991863	1.07117	0.785292	0.955977	17.3818	16.5804	16.1856	16.213	16.8557	16.6995	16.3267	17.0903
CUST_432_PI418051350	contig00622	-0.0125263	-1.00872	0.968972	0.993518	15.0296	15.3676	14.7574	14.927	14.99	14.7159	14.4532	15.6271
CUST_433_PI418051350	contig00624	-0.367287	-1.28993	0.324366	0.786865	12.7922	12.894	12.9035	12.9716	12.7236	11.5488	12.0061	13.0209
CUST_434_PI418051350	contig00625	-1.091	-2.13022	0.0777907	0.546589	9.00307	8.40022	9.60156	9.74094	8.11835	8.72828	8.42646	7.10582
CUST_435_PI418051350	contig00626	-0.278809	-1.21319	0.444127	0.841734	8.40752	7.76206	9.05674	8.62827	7.78346	8.25249	8.67831	7.9268
CUST_436_PI418051350	contig00628	-0.243325	-1.18372	0.81125	0.961681	11.1034	9.61199	9.4412	9.37669	7.95009	10.0872	10.2425	11.2794
CUST_437_PI418051350	contig00629	-1.31445	-2.48708	0.0869394	0.563632	10.6744	10.7112	10.1957	10.1843	9.34617	10.2712	10.4197	7.9407
CUST_438_PI418051350	contig00630	-0.432286	-1.34937	0.0468079	0.47095	9.56739	9.44828	9.25511	9.57475	9.3602	8.91601	8.79519	8.91794
CUST_439_PI418051350	contig00631	-0.197832	-1.14697	0.43907	0.840863	16.5089	16.4153	16.8808	16.8494	16.1105	16.9068	16.7257	16.2692
CUST_44_PI418051350	contig00061	0.0579541	1.04099	0.668763	0.922529	17.5705	17.6192	17.6042	17.603	17.788	17.7467	17.7248	17.4435
CUST_440_PI418051350	contig00632	0.950547	1.9326	0.167793	0.676401	7.35685	6.96797	6.91056	7.00323	6.95763	8.09531	7.73889	9.25863
CUST_441_PI418051350	contig00633	-0.309116	-1.23895	0.476646	0.855625	9.83442	10.7492	11.1834	10.9801	10.6846	9.75664	9.8055	10.2725
CUST_442_PI418051350	contig00634	0.0902015	1.06452	0.468801	0.852916	6.81267	6.78975	6.75335	6.83393	7.06343	6.8028	6.80969	6.79699
CUST_443_PI418051350	contig00635	-0.670874	-1.59204	0.16536	0.674397	9.98106	10.2036	9.10213	8.75154	8.79598	9.56347	9.53676	8.7528
CUST_444_PI418051350	contig00636	-0.0127268	-1.00886	0.917536	0.984527	17.6336	17.6862	17.6441	17.686	17.7522	17.6985	17.7471	17.4717
CUST_445_PI418051350	contig00637	-0.824224	-1.77058	0.0360737	0.43426	12.7495	12.2738	12.0069	11.8679	11.0927	11.725	12.0231	11.5213
CUST_446_PI418051350	contig00639	-1.80924	-3.50458	0.0252794	0.389651	11.8295	11.502	12.5715	12.4871	10.1128	10.9797	11.4125	9.12413
CUST_447_PI418051350	contig00640	0.678191	1.60013	0.105424	0.597561	14.2504	13.4808	13.6487	13.6874	14.1014	14.2716	14.1965	15.0983
CUST_448_PI418051350	contig00641	0.175654	1.12948	0.789994	0.957631	9.9844	8.74248	8.94723	9.30473	8.76381	8.82188	9.03408	10.688
CUST_449_PI418051350	contig00643	0.0129255	1.009	0.891684	0.978732	6.65026	6.60975	6.75468	6.64203	6.65592	6.6908	6.67978	6.65593
CUST_45_PI418051350	contig00062	-0.149035	-1.10883	0.557892	0.88803	7.735	7.36434	6.73596	7.0376	7.03848	7.32751	7.24229	7.21564
CUST_450_PI418051350	contig00645	-0.530385	-1.44431	0.24731	0.740253	15.2476	15.8085	15.4086	15.4907	14.41	15.7411	15.8928	14.6877
CUST_451_PI418051350	contig00649	-0.0171896	-1.01199	0.964452	0.993027	12.4052	12.5861	11.6426	11.5012	11.9416	11.878	11.8454	12.7083
CUST_452_PI418051350	contig00650	-0.0232626	-1.01626	0.805516	0.96113	18.123	18.1028	18.203	18.1172	18.113	18.0706	18.1935	18.0711
CUST_453_PI418051350	contig00651	0.0942199	1.06749	0.558133	0.888043	6.97623	6.95657	7.10951	7.07472	6.95318	6.9649	6.99736	7.37326
CUST_454_PI418051350	contig00652	0.0621255	1.044	0.616661	0.90562	6.9258	6.76667	6.72289	6.68729	6.79048	6.94175	7.02433	6.81041
CUST_455_PI418051350	contig00653	0.307342	1.23743	0.532986	0.877465	16.4411	16.7994	17.3488	17.3638	17.6108	17.6366	17.6334	16.2732
CUST_456_PI418051350	contig00654	0.29697	1.22856	0.429443	0.837183	7.96844	7.10994	6.81393	6.8757	7.98205	7.29987	7.49696	7.43363
CUST_457_PI418051350	contig00655	0.982587	1.97601	0.0116673	0.308681	11.8424	11.9077	11.763	12.3014	13.401	12.3313	12.5413	12.8928
CUST_458_PI418051350	contig00656	-0.00242863	-1.00168	0.987113	0.997598	16.3246	16.6755	16.6268	16.7442	16.6707	16.4788	16.5648	16.4858
CUST_459_PI418051350	contig00657	-0.34721	-1.2721	0.720544	0.937137	11.1203	10.6101	11.1492	10.9233	11.6125	11.1226	12.1353	8.48351
CUST_46_PI418051350	contig00063	-0.105414	-1.0758	0.808366	0.961265	15.8581	14.7939	14.3379	14.3492	15.1471	15.0445	14.5085	14.7557
CUST_460_PI418051350	contig00662	0.612629	1.52904	0.605565	0.902889	9.00331	7.10009	7.25796	7.08863	7.69426	6.8509	6.85441	10.5677
CUST_461_PI418051350	contig00664	-0.369063	-1.29151	0.269877	0.756172	7.85707	7.00562	6.93832	6.88489	7.11174	6.92831	6.91243	6.635
CUST_462_PI418051350	contig00665	-0.472838	-1.38784	0.180668	0.689118	17.6179	17.8372	17.5394	17.594	17.6227	17.493	17.3651	16.5515
CUST_463_PI418051350	contig00668	-0.277798	-1.21234	0.120636	0.619371	17.3239	17.3235	17.6138	17.5466	17.1976	16.8976	16.9256	17.285
CUST_464_PI418051350	contig00669	-0.115689	-1.08349	0.376319	0.81391	7.26094	7.54254	7.23664	7.29022	7.24593	7.25961	7.26906	7.20957
CUST_465_PI418051350	contig00671	-0.597703	-1.51331	0.0338393	0.427806	16.2497	16.2312	16.1254	16.1453	15.1856	15.6481	15.7946	15.9163
CUST_466_PI418051350	contig00672	0.377052	1.29869	0.378404	0.815134	16.9114	16.3324	16.15	16.3334	16.73	16.3919	16.1703	17.6056
CUST_467_PI418051350	contig00677	-0.0161435	-1.01125	0.862919	0.974722	6.53386	6.48927	6.52612	6.5469	6.47773	6.51808	6.50361	6.52263
CUST_468_PI418051350	contig00679	0.328642	1.25583	0.450536	0.844963	8.99768	10.1592	9.71029	9.71937	9.34462	10.4932	10.072	10.2304
CUST_469_PI418051350	contig00681	0.00411115	1.00285	0.992795	0.998436	8.99392	8.32501	8.2136	8.11093	7.79411	8.44367	8.45943	9.24787
CUST_47_PI418051350	contig00065	-0.0228989	-1.016	0.846501	0.97095	6.69628	6.5843	6.64207	6.9587	6.69165	6.67974	6.82265	6.56941
CUST_470_PI418051350	contig00684	0.971949	1.96149	0.0760249	0.544073	11.412	11.6088	10.7768	10.882	12.8173	11.3308	11.4336	12.5665
CUST_471_PI418051350	contig00687	1.64144	3.11978	0.237737	0.73385	11.3301	9.24036	9.51999	9.57162	10.2853	10.4822	10.6237	14.2023
CUST_472_PI418051350	contig00688	-0.0686833	-1.04876	0.693426	0.928683	7.38419	7.06101	7.01403	7.15081	7.09779	6.90206	6.89468	7.32541
CUST_473_PI418051350	contig00690	0.109742	1.07904	0.356177	0.803664	6.99791	6.90093	6.83616	7.07427	7.16782	6.92553	6.93751	7.08394
CUST_474_PI418051350	contig00691	0.734882	1.66426	0.394836	0.8243	10.1966	7.73792	7.50084	7.39737	9.07895	8.8338	8.77686	9.70397
CUST_475_PI418051350	contig00692	2.61658	6.13296	0.113975	0.60964	8.21533	7.19633	6.81486	7.00754	6.9756	12.0774	11.5618	11.3774
CUST_476_PI418051350	contig00694	-0.473411	-1.38839	0.278266	0.760948	9.28003	8.14002	7.95196	7.96049	7.75685	7.91476	7.93213	8.27575
CUST_477_PI418051350	contig00695	-0.82784	-1.77503	0.140132	0.645002	14.4744	15.475	14.5161	14.8743	13.1634	14.5931	14.6204	14.3909
CUST_478_PI418051350	contig00697	0.0381655	1.02681	0.786259	0.95631	17.9512	17.8625	18.0125	18.0039	18.0864	18.0917	18.0871	17.7606
CUST_479_PI418051350	contig00698	0.138246	1.10057	0.30463	0.775211	7.85207	7.6927	7.79432	7.93516	7.91733	7.8058	7.82446	8.09178
CUST_48_PI418051350	contig00068	0.235524	1.17733	0.894948	0.979503	11.3602	9.97268	12.0982	12.1838	8.75671	10.2988	10.6023	14.9732
CUST_480_PI418051350	contig00704	-0.896708	-1.86181	0.03336	0.42643	14.1899	14.6166	14.4406	14.6066	12.9126	13.7273	13.7659	13.9808
CUST_481_PI418051350	contig00705	0.056491	1.03993	0.682328	0.927409	17.3664	17.3526	17.4277	17.5185	17.3846	17.3772	17.2547	17.661
CUST_482_PI418051350	contig00706	-0.195291	-1.14496	0.677335	0.926438	11.1569	10.337	9.72901	9.8298	10.8314	10.0941	9.91011	9.85396
CUST_483_PI418051350	contig00707	0.314051	1.24319	0.377802	0.814651	6.63183	6.52475	6.59255	6.85605	6.58313	6.58216	6.58105	7.6583
CUST_484_PI418051350	contig00709	-0.0233364	-1.01631	0.949107	0.990563	13.4188	13.978	13.5336	13.2891	13.3173	14.166	14.3482	13.1637
CUST_485_PI418051350	contig00710	1.25207	2.38184	0.129441	0.630003	8.36217	7.05231	7.48783	7.6576	7.94586	8.92289	8.10634	10.2829
CUST_486_PI418051350	contig00713	0.139877	1.10181	0.26342	0.751599	17.2355	17.1615	17.1746	17.2202	17.3487	17.1924	17.2036	17.4672
CUST_487_PI418051350	contig00715	0.231619	1.17415	0.576449	0.893226	8.03428	6.90975	6.94236	6.95173	7.84179	7.15922	6.97009	7.67948
CUST_488_PI418051350	contig00716	-0.515117	-1.42911	0.773352	0.952753	11.9814	9.02057	11.5608	11.6391	8.47676	8.73954	8.82451	13.7978
CUST_489_PI418051350	contig00717	-0.520394	-1.43435	0.0976465	0.58409	8.44191	8.48084	8.5994	8.84625	7.68098	7.74776	7.94852	8.55526
CUST_49_PI418051350	contig00070	-0.219165	-1.16406	0.16701	0.675981	8.9972	8.94891	9.08827	9.1119	9.02219	8.70997	8.69189	8.66557
CUST_490_PI418051350	contig00718	-0.792174	-1.73168	0.206424	0.710981	15.3842	15.2006	15.7405	15.7963	13.8645	14.1648	14.366	15.8468
CUST_491_PI418051350	contig00721	-0.356084	-1.27995	0.511333	0.86832	9.04802	7.42186	7.83683	7.97028	7.78908	8.55139	8.0526	7.21411
CUST_492_PI418051350	contig00723	0.0341754	1.02397	0.754353	0.947231	6.77282	6.82087	7.13277	6.72008	6.80458	6.77208	7.15006	6.85699
CUST_493_PI418051350	contig00725	-0.44551	-1.3618	0.146245	0.650807	15.6752	15.4229	14.9574	14.9964	14.5175	15.1746	14.9623	15.1526
CUST_494_PI418051350	contig00727	-0.0836413	-1.05969	0.858378	0.973623	10.341	9.15626	9.18053	9.6176	10.185	9.54587	9.44944	8.96273
CUST_495_PI418051350	contig00729	1.1137	2.164	0.0397542	0.446588	7.08138	6.96753	7.23436	7.02537	7.27339	8.69254	8.19551	8.80247
CUST_496_PI418051350	contig00733	0.670185	1.59128	0.357899	0.804431	10.9386	10.4997	10.3546	10.1913	12.7136	10.7332	10.3652	10.459
CUST_497_PI418051350	contig00734	-0.325293	-1.25292	0.283879	0.762884	8.14013	7.77215	7.15351	7.27511	7.13859	7.73814	7.41918	7.43346
CUST_498_PI418051350	contig00735	-0.236334	-1.178	0.201722	0.707242	16.6011	16.7094	16.5431	16.4843	16.5479	16.6445	16.3325	16.0788
CUST_499_PI418051350	contig00738	-0.0606782	-1.04296	0.74562	0.945562	7.69452	7.30586	7.24547	7.32375	7.58089	7.37106	7.33193	7.17057
CUST_5_PI418051350	contig00009	1.31853	2.49412	0.314977	0.782186	12.8903	14.3839	14.9494	14.8441	16.5677	16.7277	16.5559	12.917
CUST_50_PI418051350	contig00073	0.334053	1.26055	0.109943	0.602804	17.9925	17.6911	17.5264	17.5335	17.8532	18.234	18.1211	18.1851
CUST_500_PI418051350	contig00740	1.18204	2.26897	0.293784	0.769578	7.07838	6.89377	6.88608	6.80481	6.92817	6.99836	6.96874	10.452
[truncated: 21,680 more rows]

## Sheet: TableS1_Microarray_Analysis
probeset	GeneName	logFC	Fold change	p-value	FDR	SP10012_1_R15-Old-1	SP10012_2_R15-Old-2	SP10012_3_R15-Old-3	SP10013_4_R15-Old-3-Rep1	SP10013_1_R15-Mature-1	SP10013_2_R15-Mature-2	SP10012_4_R15-Mature-2-Rep1	SP10013_3_R15-Mature-3
CUST_1012_PI418051350	contig01633	-1.22931	-2.34454	0.00286264	0.211529	13.463	13.2379	13.0672	12.8009	12.1484	11.3665	11.7952	12.2177
CUST_1016_PI418051350	contig01642	2.55744	5.88663	0.0296343	0.408446	6.6316	7.18923	6.97919	6.97821	11.0261	9.76731	9.80764	7.65824
CUST_1037_PI418051350	contig01678	-1.75589	-3.37735	0.0344286	0.429976	11.9149	12.5992	12.0785	13.0304	10.872	9.32014	9.31612	11.6108
CUST_1084_PI418051350	contig01755	-2.33954	-5.06141	0.00856536	0.285661	16.5893	16.2362	16.0426	15.9719	13.3176	13.2656	13.3069	15.2104
CUST_1097_PI418051350	contig01770	1.33257	2.51852	0.000695288	0.172619	12.6188	13.0493	12.5022	12.5251	14.0543	13.8835	13.8778	14.2445
CUST_110_PI418051350	contig00168	-1.91175	-3.76265	0.0378914	0.440844	13.7014	12.982	13.7231	13.8437	11.4247	10.373	10.3291	12.9559
CUST_1120_PI418051350	contig01808	1.40097	2.64079	0.0312025	0.414176	10.6117	10.3623	9.1513	9.0648	11.8644	10.9974	10.7661	11.5389
CUST_1122_PI418051350	contig01810	-1.16429	-2.24123	0.0182763	0.349003	10.57	10.2732	9.73882	9.75645	8.74052	9.74894	9.53068	8.7176
CUST_1126_PI418051350	contig01817	2.63614	6.21666	0.0270836	0.396528	11.8969	9.98395	9.63507	9.88089	11.9044	13.1217	13.2459	14.459
CUST_1149_PI418051350	contig01849	1.0159	2.02216	0.0217563	0.367715	14.2714	14.2538	14.5077	14.1922	14.7029	15.3029	15.3047	15.9161
CUST_1162_PI418051350	contig01873	1.02359	2.03296	0.0281408	0.402626	14.7376	14.0736	14.2064	14.4158	15.2643	14.8797	14.9325	16.0226
CUST_1210_PI418051350	contig01949	3.03279	8.18389	0.0348158	0.43117	8.11387	7.78032	7.00029	6.95208	10.1535	8.90736	8.86745	12.9279
CUST_1238_PI418051350	contig01987	1.08505	2.12145	0.0292084	0.406694	11.7863	11.3364	11.7211	12.0725	12.8667	12.2735	11.8533	13.3445
CUST_1249_PI418051350	contig02004	1.81538	3.51953	0.035243	0.43117	10.0901	10.902	10.4885	10.5868	12.0662	11.2052	11.3133	13.6504
CUST_1276_PI418051350	contig02048	-6.95891	-124.405	0.000646588	0.170117	17.0674	14.3643	17.7476	17.7562	8.86163	10.0955	10.499	9.14799
CUST_1284_PI418051350	contig02060	1.26147	2.39739	0.00341538	0.222197	7.14737	6.90126	6.72461	6.73115	8.42669	7.70996	7.68724	8.43563
CUST_1304_PI418051350	contig02087	1.29285	2.45011	0.0366025	0.436492	7.76776	6.72652	6.6428	6.75305	9.12081	7.53388	8.07519	8.14539
CUST_1329_PI418051350	contig02131	1.03896	2.05475	0.0092327	0.294069	11.5833	11.5355	11.8074	12.0682	12.7721	12.4069	12.1192	13.1384
CUST_1359_PI418051350	contig02187	3.6471	12.5281	0.016881	0.338495	10.8799	10.5064	9.47126	9.50113	11.6785	15.0281	14.3443	15.449
CUST_140_PI418051350	contig00210	-1.12899	-2.18706	0.019311	0.354744	12.4526	12.365	11.1647	11.6037	10.6117	11.3298	10.9779	11.0493
CUST_1412_PI418051350	contig02276	1.39032	2.62136	0.00273364	0.209482	13.8115	13.2074	12.9192	12.9391	14.5817	14.6879	14.4808	14.953
CUST_1441_PI418051350	contig02316	-4.10193	-17.1713	0.0216439	0.366862	15.3886	15.12	13.2067	9.04816	10.2085	9.30289	11.4391	8.75081
CUST_1455_PI418051350	contig02338	2.12548	4.36349	0.00198312	0.196741	6.88688	6.78887	6.97862	7.04895	9.2799	7.85288	8.55386	9.5827
CUST_1465_PI418051350	contig02352	1.28058	2.42936	0.0273499	0.3978	7.94093	7.8352	7.75474	8.95918	10.1094	9.2592	7.82161	9.32506
CUST_148_PI418051350	contig00222	1.02362	2.03302	0.0366985	0.436615	16.1288	15.4138	15.1622	15.3205	16.0012	16.9239	16.7512	17.016
CUST_1481_PI418051350	contig02382	2.75788	6.76401	0.00433582	0.232084	7.68574	7.73379	7.18918	7.51606	10.2105	11.8341	11.2477	9.2944
CUST_1487_PI418051350	contig02392	2.68373	6.42513	0.00693557	0.277196	7.42266	7.24842	6.96973	7.36726	11.0449	8.48127	8.73893	10.2357
CUST_1491_PI418051350	contig02400	3.96269	15.5915	0.00139832	0.193085	6.84084	7.1659	7.22891	7.16597	12.5038	9.99429	10.4251	10.3787
CUST_1529_PI418051350	contig02457	1.13776	2.20039	0.00935785	0.295053	11.8077	11.5087	11.2167	11.4775	12.6214	12.2945	12.1823	13.2171
CUST_1534_PI418051350	contig02463	-1.12663	-2.18348	0.00616055	0.266072	16.6623	16.6062	16.9349	16.9223	15.3461	15.3336	15.3535	16.1275
CUST_1538_PI418051350	contig02469	1.14441	2.21056	0.0223019	0.372625	10.0905	9.75539	9.64203	10.0056	11.7934	10.7313	10.8737	10.507
CUST_1557_PI418051350	contig02503	-1.04495	-2.0633	0.00279	0.209669	8.91983	9.03398	8.95055	8.75428	7.6221	8.17586	8.38885	7.76691
CUST_16_PI418051350	contig00025	1.01187	2.01653	0.00244911	0.202937	7.31045	7.33456	7.3742	7.47195	7.9899	8.50926	8.60831	8.55502
CUST_1609_PI418051350	contig02574	1.45107	2.73411	0.0166935	0.338495	13.338	13.314	13.7553	13.9359	15.782	14.4394	14.0901	14.8041
CUST_1610_PI418051350	contig02579	1.22695	2.34072	0.000768297	0.172619	12.5564	12.7974	12.8851	12.8853	13.6784	13.8445	14.2939	14.1722
CUST_1615_PI418051350	contig02589	-1.90269	-3.73909	0.025412	0.38968	14.0553	13.6407	13.8939	13.6777	13.3177	11.3184	11.1625	11.2156
CUST_1618_PI418051350	contig02594	1.69498	3.23771	0.0353715	0.43117	14.7201	13.6318	13.3836	13.2539	14.5394	16.2172	16.5358	15.8396
CUST_1643_PI418051350	contig02630	-1.48394	-2.79711	0.00115569	0.189119	12.8489	12.6251	12.4847	12.4581	10.7622	11.4522	11.6407	11.1849
CUST_1644_PI418051350	contig02631	1.32189	2.49993	0.0001273	0.0986779	13.3157	13.6637	13.4148	13.6573	14.8026	14.9086	14.5704	14.939
CUST_1712_PI418051350	contig02728	1.23716	2.35734	0.0101174	0.298301	7.03245	7.55517	6.75552	6.78117	7.8311	8.36033	8.72333	8.69452
CUST_1745_PI418051350	contig02773	1.16298	2.23919	0.0417924	0.45569	15.7317	15.8798	17.0328	17.1054	17.6472	17.7173	17.5611	16.8831
CUST_1776_PI418051350	contig02820	2.20786	4.6199	0.0358556	0.433618	10.9128	9.83318	8.43992	8.42004	11.4331	11.2517	11.3995	13.0408
CUST_1804_PI418051350	contig02864	-1.86947	-3.65398	0.00551965	0.25428	11.8147	11.3172	10.5472	10.3384	8.91225	9.47644	9.11641	9.75755
CUST_1834_PI418051350	contig02911	1.2697	2.41112	0.000754076	0.172619	11.461	11.3678	10.9189	11.4551	12.8018	12.8134	12.6885	12.2721
CUST_1840_PI418051350	contig02924	-1.67224	-3.18709	0.000385525	0.135213	16.6744	16.7171	16.2769	16.2053	14.7162	15.0958	15.2963	14.7036
CUST_1842_PI418051350	contig02926	-3.17903	-9.05701	0.000977755	0.182219	12.536	13.6401	12.4056	12.3995	9.76683	8.90374	9.03391	10.3058
CUST_1852_PI418051350	contig02940	-2.14893	-4.43498	0.0162509	0.336768	17.6374	16.2508	15.761	15.7477	13.8201	14.259	14.0092	15.2415
CUST_186_PI418051350	contig00278	-1.1241	-2.17966	0.0212015	0.363982	11.4749	12.1263	12.7152	12.4626	11.3108	11.347	10.5452	10.5608
CUST_1860_PI418051350	contig02952	2.08015	4.22851	0.00165895	0.193509	7.51192	7.23998	7.43617	7.33224	9.39958	8.43825	9.1924	10.1616
CUST_1922_PI418051350	contig03041	2.15091	4.44107	0.00744545	0.280096	9.54812	9.94486	10.4511	10.4015	12.5431	11.0702	11.089	12.7493
CUST_1927_PI418051350	contig03050	3.013	8.07244	0.0189316	0.353238	11.2753	11.1473	13.8623	13.8116	15.1039	13.9843	14.2659	16.0696
CUST_1981_PI418051350	contig03123	-4.10505	-17.2085	0.0308398	0.412332	11.7465	12.9796	14.562	14.719	11.7191	8.14507	8.3208	7.09946
CUST_2001_PI418051350	contig03154	-1.31721	-2.49184	0.0078325	0.280947	13.5913	13.3043	12.6223	12.9096	12.3641	11.4484	11.5023	11.8705
CUST_2021_PI418051350	contig03177	1.04219	2.05935	0.0168832	0.338495	7.58292	7.74714	6.88553	7.01986	8.04133	8.57655	9.1107	8.52436
CUST_2028_PI418051350	contig03190	1.1699	2.24996	0.0489272	0.477772	7.37575	7.42004	7.0701	7.26828	8.25289	7.44762	8.03464	9.48067
CUST_2066_PI418051350	contig03243	1.21556	2.3223	0.000314447	0.135213	10.1337	10.2526	10.2554	10.1282	11.5141	11.1829	11.1057	11.5665
CUST_2070_PI418051350	contig03251	1.68777	3.22159	0.000817621	0.17328	10.97	11.1434	10.9865	11.0725	12.5495	12.3673	12.4339	13.2562
CUST_2098_PI418051350	contig03295	-1.43182	-2.69787	0.00209226	0.197838	13.6309	14.5084	14.1845	14.0844	12.6333	12.7674	12.9737	12.4744
CUST_2099_PI418051350	contig03297	-1.06687	-2.09489	0.0113602	0.308256	12.1212	11.4813	11.6586	11.6384	10.2004	10.8229	11.1073	10.8848
CUST_2114_PI418051350	contig03313	1.68328	3.21156	0.0462651	0.469216	10.0833	8.33854	7.72869	7.9131	10.9973	9.96941	10.052	10.2846
CUST_2120_PI418051350	contig03319	-1.86226	-3.63578	0.0186683	0.351109	7.67431	8.22204	9.83669	9.74683	6.7066	6.77704	6.48144	6.76549
CUST_2210_PI418051350	contig03452	1.97456	3.9301	0.0310015	0.413439	7.77315	6.98474	7.45471	7.46644	8.76734	8.49268	8.54007	10.8584
CUST_223_PI418051350	contig00328	-1.21177	-2.31622	0.0391742	0.44544	11.9626	10.43	10.5478	10.5843	9.59409	10.1116	9.89987	9.7235
CUST_2239_PI418051350	contig03492	3.44509	10.8912	0.000741258	0.172619	8.49128	8.16211	7.89942	8.13702	11.3845	10.8717	10.9186	12.7273
CUST_2264_PI418051350	contig03531	-2.18288	-4.54059	0.00181128	0.194046	12.8026	13.3405	12.6472	12.7004	11.2066	10.6986	11.401	10.0119
CUST_2276_PI418051350	contig03545	2.33722	5.05328	0.00987185	0.297118	13.2811	14.7537	12.7917	12.697	15.6613	15.4474	15.6727	16.5695
CUST_2306_PI418051350	contig03584	1.02061	2.02877	0.0308416	0.412332	15.001	14.3535	14.2663	14.596	14.9958	16.2445	16.0395	15.7097
CUST_232_PI418051350	contig00341	-1.17317	-2.25506	0.0385176	0.442827	11.3144	11.5148	11.664	11.6113	10.3459	11.0258	11.224	9.4764
CUST_2334_PI418051350	contig03626	-1.68347	-3.212	0.0158383	0.33289	12.9944	13.092	12.861	12.9838	11.3438	12.4387	12.0679	10.3613
CUST_2417_PI418051350	contig03744	3.2224	9.3334	0.00423606	0.231703	9.33057	8.71743	10.5635	10.6191	13.5974	11.7189	11.7817	12.9588
CUST_2445_PI418051350	contig03790	-1.25024	-2.37881	0.0206239	0.361849	15.6112	15.476	15.8096	15.872	14.0107	15.0149	15.4426	13.9378
CUST_2464_PI418051350	contig03819	-1.49681	-2.82219	0.0304561	0.410933	15.3853	13.8783	14.6957	14.9049	13.1316	12.6105	12.5088	13.8822
CUST_2474_PI418051350	contig03836	1.80502	3.49434	0.00113602	0.189119	11.3869	10.7333	10.4718	11.8644	12.8263	13.2068	11.8248	13.3613
CUST_248_PI418051350	contig00359	1.52512	2.8781	0.0468381	0.47095	11.3798	11.4056	12.7903	12.865	13.8474	13.6804	14.1196	12.4409
CUST_2516_PI418051350	contig03907	4.75558	27.013	0.0103109	0.300484	7.51132	9.69661	8.95033	8.91708	15.2897	14.0543	14.0753	11.0538
CUST_2523_PI418051350	contig03920	2.54902	5.85236	0.0401547	0.449138	8.21279	8.37639	7.49836	7.57894	9.13963	9.69986	10.2833	12.6437
CUST_2538_PI418051350	contig03941	-2.21275	-4.63558	0.000949163	0.179802	10.5207	10.7198	10.3367	10.5575	7.83711	9.05526	9.06117	8.15401
CUST_2540_PI418051350	contig03943	1.15767	2.23097	0.0228748	0.37356	9.23781	9.45749	9.54569	9.72447	11.0484	9.93172	9.70081	10.9387
CUST_273_PI418051350	contig00401	1.97643	3.93519	0.000746848	0.172619	11.3096	11.2085	11.2673	11.1062	13.0832	14.0044	13.6038	12.7468
CUST_287_PI418051350	contig00420	1.39695	2.63344	0.014378	0.325778	9.33053	9.00537	8.56406	8.43337	10.5005	9.90415	9.37733	10.8842
CUST_309_PI418051350	contig00449	1.06959	2.09884	0.0152445	0.328263	14.9973	14.248	14.0668	14.2456	15.5351	15.8447	15.9404	15.1827
CUST_315_PI418051350	contig00460	-1.2161	-2.32318	0.0141315	0.324822	14.719	13.8841	13.5705	13.8028	12.5043	12.8323	13.0038	13.219
CUST_343_PI418051350	contig00494	-1.48638	-2.80185	0.00252119	0.204376	14.9483	15.5147	15.1748	15.3447	13.8046	13.2068	13.3675	14.1718
CUST_366_PI418051350	contig00527	1.13313	2.19333	0.0210422	0.363426	9.82948	9.34824	8.89083	8.59032	9.98093	10.5472	10.6559	10.7352
CUST_368_PI418051350	contig00530	1.06821	2.09682	0.00461383	0.236474	11.062	11.175	11.1205	11.1353	11.7115	12.2344	12.5161	12.4828
CUST_381_PI418051350	contig00557	-1.52341	-2.87469	0.00318739	0.216413	13.2046	13.2589	13.3614	13.2987	11.778	12.1757	12.4074	11.1538
CUST_403_PI418051350	contig00584	1.02815	2.0394	0.049873	0.479863	7.44317	7.31871	7.32861	7.55564	7.63974	8.33657	8.51425	9.22329
CUST_415_PI418051350	contig00601	-7.60056	-194.088	0.00086193	0.179032	17.0454	13.8701	18.1141	18.0624	8.3141	9.12372	9.49487	8.57873
CUST_425_PI418051350	contig00613	1.24784	2.37485	0.00887816	0.288772	7.99061	7.32529	7.22531	7.2194	9.13652	8.08189	8.51663	8.84598
CUST_446_PI418051350	contig00639	-1.80924	-3.50458	0.0252794	0.389651	11.8295	11.502	12.5715	12.4871	10.1128	10.9797	11.4125	9.12413
CUST_495_PI418051350	contig00729	1.1137	2.164	0.0397542	0.446588	7.08138	6.96753	7.23436	7.02537	7.27339	8.69254	8.19551	8.80247
CUST_510_PI418051350	contig00763	-1.18867	-2.27943	0.0463746	0.469476	12.5628	11.6214	12.1019	11.788	9.98066	11.3496	11.4751	11.1702
CUST_54_PI418051350	contig00080	1.31855	2.49415	0.0332192	0.425576	8.63676	8.34842	8.14034	7.88463	9.26061	9.47047	8.65792	10.6285
CUST_550_PI418051350	contig00845	1.46586	2.76228	0.0396739	0.446588	11.9439	11.7026	11.5448	11.8917	12.9414	12.4678	12.3046	14.4348
CUST_567_PI418051350	contig00868	1.24619	2.37215	0.00391046	0.22736	13.9438	13.072	13.2843	13.3005	14.6355	14.8283	14.902	14.5461
CUST_572_PI418051350	contig00881	-1.03247	-2.04552	0.00740048	0.279642	17.364	17.2767	17.2785	17.2551	16.7609	15.8249	15.891	16.1913
CUST_574_PI418051350	contig00887	1.23156	2.34821	0.0204041	0.360829	17.4256	16.5983	15.8428	16.0854	17.9132	17.8759	17.8069	17.928
CUST_586_PI418051350	contig00911	2.25774	4.78242	0.0167709	0.338495	12.9983	11.4646	10.5036	10.4221	13.6102	13.7928	14.1653	14.1097
CUST_602_PI418051350	contig00937	-1.1411	-2.2055	0.0195195	0.355862	15.912	15.6626	15.8598	15.8052	14.0607	14.6803	14.4414	15.3622
CUST_638_PI418051350	contig00997	1.70242	3.25447	0.0299947	0.408822	9.21951	8.47119	7.89891	8.2589	10.084	9.56544	9.28343	11.3684
CUST_644_PI418051350	contig01007	2.03351	4.094	0.00918936	0.293254	10.8042	10.1409	10.9265	11.2667	12.5633	11.9325	11.9115	13.6569
CUST_692_PI418051350	contig01095	2.10351	4.29753	0.0038975	0.22736	15.4861	14.7808	14.1434	14.3379	16.6238	17.6964	17.5044	16.5939
CUST_70_PI418051350	contig00102	1.14864	2.21704	0.0100829	0.298301	6.82508	6.71457	6.81898	6.72157	7.8821	7.15517	7.60069	8.4958
CUST_704_PI418051350	contig01110	1.03028	2.04242	0.0139027	0.324822	7.88219	7.6149	8.06359	7.76698	9.40677	8.11537	8.67259	8.70246
CUST_707_PI418051350	contig01113	1.26121	2.39696	0.0184775	0.350205	16.8732	16.1807	15.2827	15.5386	17.3766	17.5	17.3441	17.4495
CUST_713_PI418051350	contig01125	2.88172	7.37027	0.00383226	0.226294	13.2676	12.4698	12.8812	12.8159	15.6901	14.6257	14.7223	16.867
CUST_735_PI418051350	contig01159	1.12774	2.18516	0.00148761	0.193085	14.0462	14.0107	14.0426	14.2075	15.2205	14.9679	14.7226	15.4994
CUST_78_PI418051350	contig00122	-8.08303	-271.166	0.0033183	0.220792	16.4696	11.4304	17.3982	17.3369	6.85959	7.12	7.11107	7.04326
CUST_784_PI418051350	contig01246	-2.5524	-5.8661	0.00234744	0.202128	12.6884	12.9765	12.7248	12.9711	9.35846	11.0553	11.3055	10.3168
CUST_79_PI418051350	contig00123	2.40059	5.28017	0.0162906	0.336768	8.48061	7.65295	6.88858	7.03877	11.1386	8.95139	8.78356	10.2929
CUST_816_PI418051350	contig01295	1.44406	2.72086	0.0289624	0.40604	7.85414	7.74881	7.17585	7.45858	8.22472	8.75732	9.20723	10.0454
CUST_819_PI418051350	contig01298	2.30531	4.94274	0.00306174	0.212607	7.58052	7.77817	7.97809	8.19061	10.603	9.18694	9.10255	10.6113
CUST_831_PI418051350	contig01323	-1.92632	-3.80085	0.00740775	0.279642	11.5838	11.6241	10.6118	10.7496	10.1547	8.67706	8.76703	9.23288
CUST_842_PI418051350	contig01347	1.34971	2.5486	0.0054717	0.25355	10.248	10.6417	10.7801	10.925	12.0125	12.4709	12.266	11.4103
CUST_846_PI418051350	contig01357	1.24486	2.36996	0.0109878	0.307396	11.7248	11.6556	11.4906	11.6331	12.195	13.2573	12.9207	13.3929
CUST_857_PI418051350	contig01377	1.55432	2.93694	0.00405973	0.22736	7.66345	7.29484	7.17177	7.17649	9.51806	8.5141	8.26152	8.88949
CUST_892_PI418051350	contig01440	-1.0711	-2.10103	0.00455981	0.234721	13.7676	14.464	14.0948	14.3404	13.234	12.7849	12.8432	13.1879
CUST_931_PI418051350	contig01497	2.25705	4.78013	0.0326018	0.422319	7.68727	6.9637	6.83436	6.95338	10.1908	7.69906	7.7217	10.4149
CUST_938_PI418051350	contig01510	-1.35627	-2.56022	0.0213324	0.365242	13.5492	12.8356	12.1739	12.2159	10.9654	12.1141	11.4849	11.7459
CUST_948_PI418051350	contig01523	3.32927	10.051	0.0402954	0.449428	10.6265	10.5337	9.42481	9.72761	12.0688	12.3655	12.2757	16.3349
CUST_966_PI418051350	contig01548	-1.31234	-2.48343	0.0078743	0.280947	13.7465	13.4946	13.6199	13.6389	11.6492	12.8224	12.7925	12.4768
CUST_985_PI418051350	contig01578	1.81473	3.51794	0.00278449	0.209669	11.7143	12.1833	11.9756	12.2143	13.8927	13.2434	13.0634	14.3907
CUST_988_PI418051350	contig01586	-1.6718	-3.18611	0.000193122	0.120341	12.0304	12.2732	12.3053	12.3969	10.4797	10.1418	10.4748	10.8513
CUST_99_PI418051350	contig00154	2.76021	6.77495	0.00124553	0.189119	10.3308	11.1006	10.5398	10.5509	13.9344	12.533	12.5249	13.794
UF_Ac_100003_f3	7.UF_CU.14126.C1_MINUS	-1.23763	-2.3581	0.000218871	0.126406	9.09273	9.48425	9.33331	9.27884	8.0892	7.88144	8.01689	8.13181
UF_Ac_100061_f1	7.UF_CU.sd.28.C1	1.10602	2.15251	0.0421497	0.458247	13.0424	14.0865	14.6607	14.4535	14.9291	15.3249	15.2238	14.8007
UF_Ac_100062_f2	7.UF_CU.sd.28.C1	1.01331	2.01853	0.0441994	0.463729	13.6896	14.4478	15.1894	14.8636	15.2342	15.7711	15.8194	15.1743
UF_Ac_100091_f1	7.UF_CU.sd.40.C1	1.12085	2.17475	0.0152578	0.328263	15.9059	15.0509	15.8435	15.5123	16.4617	16.4029	16.363	17.1526
UF_Ac_100130_f1	MCC015-F-025771-501	1.61355	3.06003	0.0282095	0.40267	15.0416	13.322	14.1274	14.0743	15.6225	15.1969	15.2557	16.4563
UF_Ac_100159_f3	7.UF_CU.sd.15.C3	-1.24846	-2.37587	0.0036315	0.222197	14.3876	14.0588	13.9609	13.9748	12.483	12.7755	12.9533	13.3214
UF_Ac_100176_f2	7.UF_CU.sd.4.C1	1.11393	2.16434	0.0102064	0.298736	9.49401	9.96483	8.9367	8.86958	10.4681	10.6442	10.7621	10.5326
UF_Ac_100192_f3	AXON26-F-038637-501_MINUS	1.31907	2.49504	0.00967824	0.297055	14.7746	14.6039	14.7734	14.9198	16.6635	15.1801	15.6173	16.1201
UF_Ac_100194_f2	CNS003-F-026221-501	-1.08508	-2.1215	0.019367	0.354979	16.2373	16.9914	17.4691	17.3442	15.998	15.7631	15.8794	15.5609
UF_Ac_100195_f3	CNS003-F-026221-501	-1.33932	-2.53032	0.00763811	0.280947	16.2337	16.9154	17.4891	17.084	15.6597	15.445	15.8466	15.1123
UF_Ac_100217_f1	7.UF_CU.sd.2.C1	-3.5213	-11.482	0.00686462	0.277196	12.5809	12.2111	13.0569	13.2067	10.6883	9.20199	9.05162	7.54472
UF_Ac_100218_f2	7.UF_CU.sd.2.C1	-3.14169	-8.82555	0.000337008	0.135213	10.8897	10.3208	10.2351	10.3843	8.04237	7.47411	7.25046	6.69047
UF_Ac_100219_f3	7.UF_CU.sd.2.C1	-3.83953	-14.3157	0.0183939	0.350102	14.3004	13.4894	14.359	14.5272	12.3083	10.713	10.3266	7.88615
UF_Ac_100244_n1	7.UF_CU.sd.58.C1	-3.24024	-9.44953	0.0110172	0.307396	13.1173	14.4734	13.5678	11.3459	10.3781	9.3897	13.198	8.65488
UF_Ac_100355_n1	7.UF_CU.sd.122.C1	1.96518	3.90461	0.0465334	0.470484	7.00189	6.75711	8.49094	8.49639	10.1844	7.99749	8.04531	9.9424
UF_Ac_100356_n2	7.UF_CU.sd.122.C1	3.04965	8.28014	0.0177086	0.343452	9.15829	8.81977	11.6137	11.8811	13.623	11.8196	12.3068	13.1882
UF_Ac_100357_n3	7.UF_CU.sd.122.C1	3.15318	8.89614	0.016764	0.338495	9.22279	9.10681	11.8743	11.907	13.8769	12.0479	12.2819	13.638
UF_Ac_100549_b3	gi_32187115_gb_AY309079.1Aplysia_californica.NSD.SUB	-4.25008	-19.0284	0.0139639	0.324822	15.0741	14.1964	12.6598	9.46212	8.86209	8.77804	11.9557	8.35228
UF_Ac_100557_b2	gi_7159251_gb_AF222978.1_AF222978_Aplysia_californica.NSD.SUB	-2.10758	-4.30968	0.000698786	0.172619	14.6983	15.1997	14.2297	14.4458	12.7395	12.7043	13.206	12.2184
UF_Ac_100562_b1	gi_1123036_gb_U40851.1_ACU40851_Aplysia_californica.NSD.SUB	1.5291	2.88605	0.0103169	0.300484	11.3953	11.8832	12.2784	12.1028	12.9515	14.0278	14.1907	12.9956
UF_Ac_100563_b2	gi_1123036_gb_U40851.1_ACU40851_Aplysia_californica.NSD.SUB	1.51717	2.8623	0.00966042	0.297055	11.0374	11.5495	11.882	11.6451	12.5738	13.6437	13.7927	12.61
UF_Ac_100564_b3	gi_1123036_gb_U40851.1_ACU40851_Aplysia_californica.NSD.SUB	1.52406	2.87599	0.0106589	0.30424	11.322	11.7675	12.1939	12.0451	12.8968	13.9356	14.1118	12.8606
UF_Ac_100566_b2	gi_1359918_emb_X96933.1LSRNAM.NSD.SUB	1.40322	2.64491	0.0377626	0.440844	6.68808	6.82968	6.85383	6.73678	9.17169	7.98217	8.38923	7.16535
UF_Ac_100611_b2	gi_155717_gb_M89650.1_APLCAMD19_Aplysia_californica.NSD.SUB	1.78239	3.43995	0.0207717	0.362747	10.5179	9.61827	9.48374	9.84104	12.1419	10.8195	10.4174	12.3853
UF_Ac_100654_b3	gi_3642735_gb_AF007570.1_AF007570_Aplysia_californica.NSD.SUB	2.70026	6.49918	0.0163656	0.337455	8.07455	8.91778	8.40026	9.84427	11.6561	10.6718	9.02038	12.7132
UF_Ac_100700_b1	gi_5569_emb_Z15041.1_ACBIP_A.californica.NSD.SUB	-1.70902	-3.26938	0.00289827	0.211529	14.3193	15.3432	15.0977	15.007	13.4499	12.907	12.679	13.3449
UF_Ac_100701_b2	gi_5569_emb_Z15041.1_ACBIP_A.californica.NSD.SUB	-1.55747	-2.94337	0.0100963	0.298301	13.954	15.1943	15.0316	15.1206	13.4164	12.9329	12.5742	13.3819
UF_Ac_100702_b3	gi_5569_emb_Z15041.1_ACBIP_A.californica.NSD.SUB	-1.58268	-2.99526	0.0164754	0.337455	12.8473	14.3079	14.2423	14.2007	12.4351	11.8769	11.68	12.4152
UF_Ac_100781_b1	Rac_gi_30385199_gb_AY282417.1_Aplysia_californica.NSD.SUB	1.11265	2.16242	0.0365734	0.436492	10.6058	10.6347	10.7327	11.3376	11.9128	10.5913	11.621	12.5945
UF_Ac_100811_m2	7.UF_CU.10506.C3_MINUS	1.0841	2.12005	0.0445582	0.46457	7.57828	7.21771	7.17858	7.22471	8.80711	7.49693	7.5361	8.92631
UF_Ac_100820_m1	7.UF_CU.10658.C1	1.78538	3.44709	0.00014207	0.101942	9.04199	9.56804	9.11367	9.01075	11.0434	11.2328	11.0108	10.8632
UF_Ac_100902_m1	7.UF_CU.1307.C1	1.63999	3.11663	8.75615e-05	0.0897079	14.7932	14.6739	14.6754	14.634	16.3272	16.6472	16.5537	16.1141
UF_Ac_100903_m2	7.UF_CU.1307.C1	1.83125	3.55845	9.24824e-05	0.0897079	14.2311	14.2357	14.4092	14.3004	16.1146	16.3944	16.3936	15.8067
UF_Ac_100906_m1	7.UF_CU.13206.C1	2.59102	6.02524	0.000790524	0.17328	12.5395	11.9746	12.6164	12.6771	14.6695	14.5183	14.5761	15.7173
UF_Ac_100907_m2	7.UF_CU.13206.C1	2.19346	4.57402	0.000637296	0.170117	14.5289	13.45	14.1802	14.2634	16.1359	16.1448	16.1787	16.4834
UF_Ac_100934_m1	7.UF_CU.13708.C2	1.12111	2.17514	0.00883726	0.288772	8.08355	8.63142	8.82215	8.84073	9.62684	9.23103	9.33159	10.0016
UF_Ac_101053_m2	7.UF_CU.1817.C1_MINUS	1.06062	2.08583	0.0217329	0.367715	7.60859	7.57064	7.98494	7.97447	8.1881	8.80054	8.74423	9.38032
UF_Ac_101114_m1	7.UF_CU.2945.C4	-1.47527	-2.78036	0.0054274	0.252967	15.5845	15.2634	14.9641	15.1668	13.5562	13.3867	13.5004	14.4878
UF_Ac_101115_m2	7.UF_CU.2945.C4	-1.59842	-3.02812	0.00127896	0.189342	13.6997	13.4053	13.1511	13.1603	11.8034	11.2886	11.5681	12.2337
UF_Ac_101128_m1	7.UF_CU.3.C1347	-1.00239	-2.00332	0.00711376	0.279568	13.4139	13.2602	13.4683	13.5328	11.9732	12.3774	12.3757	12.8178
UF_Ac_101137_m2	7.UF_CU.3.C1620_MINUS	-1.12	-2.17346	0.0140837	0.324822	9.37918	9.77621	10.3017	10.4615	8.42836	8.53898	8.82254	9.0679
UF_Ac_101220_m1	7.UF_CU.3.C4380	-4.4564	-21.9538	0.0426179	0.459355	12.4785	7.70361	14.2271	14.0222	7.42053	6.76268	6.80017	6.73564
UF_Ac_101221_m2	7.UF_CU.3.C4380	-8.38293	-333.821	0.00282463	0.209669	16.9782	11.863	17.7047	17.7727	7.17759	7.34979	7.42491	6.86608
UF_Ac_101228_m1	7.UF_CU.3.C903	2.26901	4.81992	0.0193688	0.354979	9.57184	9.70467	9.91318	9.94964	12.1565	10.4108	10.7639	13.2711
UF_Ac_101229_m2	7.UF_CU.3.C903	2.27018	4.82384	0.00176295	0.194046	11.7226	11.582	11.53	11.3582	14.0726	12.8956	13.1337	14.472
UF_Ac_101245_m2	7.UF_CU.3059.C2_MINUS	1.23193	2.34882	0.0231957	0.376715	9.65566	10.2427	10.1328	10.3622	11.3425	10.7012	10.4395	11.9288
UF_Ac_101280_m1	7.UF_CU.382.C3	-1.12954	-2.18789	0.0176679	0.343452	10.0907	9.77778	10.1414	9.97039	8.86295	8.14779	8.28529	9.45629
UF_Ac_101287_m2	7.UF_CU.3939.C1	1.49437	2.81741	0.0275369	0.398361	6.92066	7.07553	6.85783	6.74982	7.45665	9.28777	9.49914	8.43302
UF_Ac_101297_m2	7.UF_CU.4125.C1	-1.45655	-2.74451	0.012711	0.31797	8.31635	9.27629	9.06472	7.97469	7.20656	7.54057	8.15745	6.68713
UF_Ac_101306_m1	7.UF_CU.4294.C2	1.28447	2.43593	0.045001	0.46703	14.4748	14.2677	15.6303	15.5119	16.3926	16.4781	16.5032	15.2838
UF_Ac_101309_m2	7.UF_CU.4319.C2	-1.05826	-2.08242	0.025756	0.391529	13.3301	13.5815	13.7793	13.5798	12.0201	13.0961	13.3214	12.1874
UF_Ac_101341_m2	7.UF_CU.5259.C1	-1.00219	-2.00303	0.0120314	0.312409	9.89	10.2201	9.31369	9.42609	8.5236	8.75576	9.34756	8.89814
UF_Ac_101400_m1	7.UF_CU.6713.C1_MINUS	-1.0924	-2.13228	0.0251769	0.389399	10.8284	9.56205	9.86421	9.83275	9.11195	8.86682	9.25726	8.78772
UF_Ac_101401_m2	7.UF_CU.6713.C1_MINUS	-1.08751	-2.12507	0.0294093	0.40748	10.9967	9.67366	9.89567	9.96066	9.21537	8.96001	9.36955	8.95583
UF_Ac_101413_m2	7.UF_CU.6885.C1	-1.16854	-2.24783	0.00203419	0.197838	12.595	12.5075	12.3495	12.2883	10.9473	11.6152	11.6837	11.3191
UF_Ac_101418_m1	7.UF_CU.6908.C1	2.43899	5.4226	0.00221791	0.197838	8.57851	8.75924	8.61494	8.45057	12.055	10.5502	10.4883	10.6133
UF_Ac_101419_m2	7.UF_CU.6908.C1	2.57642	5.96458	0.00182264	0.194046	8.58101	8.84836	8.57127	8.46656	12.2217	10.6582	10.8638	10.6948
UF_Ac_101422_m1	7.UF_CU.6923.C1_MINUS	-1.08065	-2.11499	0.000126519	0.0986779	15.4033	15.1643	15.3345	15.294	14.1757	14.228	14.3207	14.1898
UF_Ac_101423_m2	7.UF_CU.6923.C1_MINUS	-1.32748	-2.50965	8.4072e-05	0.0897079	14.2297	14.099	14.1359	13.934	12.6925	12.7665	13.1554	12.7277
UF_Ac_101424_m1	7.UF_CU.7010.C1	2.08044	4.22937	0.0474269	0.471932	10.7686	8.80049	8.17047	7.97938	11.4055	10.5283	10.3428	12.0442
UF_Ac_101425_m2	7.UF_CU.7010.C1	2.33057	5.03005	0.0369266	0.437788	10.5619	8.55017	7.96953	8.11215	11.726	10.6323	9.84596	12.1795
UF_Ac_101452_m1	7.UF_CU.8089.C1	1.64772	3.13338	0.0165501	0.338419	9.15	9.64635	9.26847	8.931	10.5002	10.3954	10.3397	11.9715
UF_Ac_101453_m2	7.UF_CU.8089.C1	1.38906	2.61909	0.0196756	0.356464	9.58223	10.3814	10.1607	9.62894	10.8981	11.1247	10.7854	12.1725
UF_Ac_101478_m1	7.UF_CU.878.C1_MINUS	-1.01907	-2.02661	0.025143	0.38938	15.4561	16.3779	15.2008	15.497	14.8071	14.6445	15.2351	14.3788
UF_Ac_101479_m2	7.UF_CU.878.C1_MINUS	-1.24499	-2.37018	0.0164887	0.337455	9.33542	9.04416	8.18771	8.43477	8.09911	7.84064	7.51409	7.17935
UF_Ac_101504_m1	7.UF_CU.947.C1	1.69257	3.23232	0.0234611	0.378125	7.69151	6.99489	7.64464	7.84203	8.12086	9.26609	9.39877	10.0542
UF_Ac_101505_m2	7.UF_CU.947.C1	1.48048	2.79041	0.0237108	0.378652	7.02114	6.59556	7.28293	6.97646	7.4218	8.43911	8.79629	9.14832
UF_Ac_101603_m2	CNSN01-C-011783-501	3.2644	9.6091	0.0235236	0.378267	8.53912	9.00988	10.109	10.0019	10.3999	12.735	12.8691	14.1957
UF_Ac_101610_m1	CNSN01-F-000857-501	-1.41671	-2.66976	0.00130259	0.189342	8.60112	9.11616	8.48361	8.40719	7.57993	7.12856	7.15312	7.19178
UF_Ac_101628_m1	CNSN01-F-003085-501_MINUS	-1.31855	-2.49415	0.00978887	0.297118	14.0279	13.5283	13.2614	13.2306	11.9841	13.0457	12.704	11.9877
UF_Ac_101629_m2	CNSN01-F-003085-501_MINUS	-1.13588	-2.19752	0.0134362	0.324649	14.5241	14.0322	13.6058	13.5243	12.4905	13.3069	13.0006	13.0694
UF_Ac_101634_m1	CNSN01-F-004226-501_MINUS	-1.60059	-3.03266	0.0271118	0.396528	12.5	13.2351	11.3239	11.4292	11.2871	10.7294	10.5406	10.3879
UF_Ac_101649_m2	CNSN01-F-005785-501	1.03004	2.04209	0.00172084	0.19392	10.3249	10.6194	10.8072	10.8193	11.8311	11.5689	11.4591	11.5026
UF_Ac_101670_m1	CNSN01-F-010248-501	1.40823	2.65412	0.0174614	0.342373	12.924	13.7036	13.2498	13.0209	14.7808	15.373	15.2239	13.9085
UF_Ac_101671_m2	CNSN01-F-010248-501	1.38808	2.6173	0.0170739	0.340601	13.9301	14.5654	14.1085	13.9237	15.6789	16.2117	16.1983	14.792
UF_Ac_101678_m1	CNSN01-F-022415-501	-2.18781	-4.55615	0.0338276	0.427806	12.2935	13.0141	14.2362	14.2199	10.2444	10.2884	10.4672	12.35
UF_Ac_101679_m2	CNSN01-F-022415-501	-1.88057	-3.68221	0.0493615	0.478844	12.1187	12.7265	14.1289	14.214	10.455	10.6882	10.5308	12.3105
UF_Ac_101685_m2	CNSN01-F-029914-501	1.21249	2.31738	0.0377846	0.440844	13.9694	14.9526	14.9558	14.7944	16.1301	14.7925	15.2903	16.2631
UF_Ac_101717_m2	CNSN01-F-042878-501	-1.41114	-2.65947	0.00349191	0.222197	13.5586	12.9123	12.8368	12.8389	11.8951	11.5258	12.2935	11.2705
UF_Ac_101739_m2	CNSN01-F-046223-501_MINUS	-1.03948	-2.05548	0.00149432	0.193085	9.47351	9.564	9.07932	8.94961	8.31336	8.10822	8.62647	8.25283
UF_Ac_101816_m1	CNSN01-F-069080-501	1.2127	2.31771	0.0213866	0.365787	10.8648	11.4562	10.5981	10.4569	11.9932	11.7223	11.6878	12.7884
UF_Ac_101817_m2	CNSN01-F-069080-501	1.11149	2.16068	0.0379744	0.440844	11.8669	12.8709	11.9681	11.8209	13.496	12.6578	12.7621	13.7607
UF_Ac_101845_m2	CNSN01-F-073393-501_MINUS	-1.06181	-2.08755	0.0227894	0.37356	16.4178	16.9218	16.0761	16.1146	15.7229	15.3931	15.97	14.8452
UF_Ac_101855_m2	CNSN01-F-075779-501_MINUS	1.27653	2.42256	0.0264684	0.394179	7.37869	7.53456	7.50214	8.07205	9.60447	8.43336	7.60433	8.90663
UF_Ac_101921_m2	CNSN01-F-084668-501	-3.81497	-14.074	0.00846759	0.284	15.6824	16.3119	13.206	12.8569	11.2271	10.6303	10.3713	11.8529
UF_Ac_101925_m2	CNSN01-F-084747-501_MINUS	-1.59016	-3.01083	0.00413126	0.227498	8.90793	9.63144	9.64442	10.1635	8.21133	8.11892	7.85865	7.47272
UF_Ac_102094_m1	MCCN20-F-014832-501	-1.09958	-2.14292	0.00352166	0.222197	9.01121	8.7551	8.86683	8.63407	7.5685	7.33372	7.62055	8.17239
UF_Ac_102130_m1	MCCN20-F-099026-501	2.77975	6.86735	0.00695612	0.277296	10.9407	12.3289	12.3295	12.0961	14.7546	13.4546	13.5505	15.5645
UF_Ac_102131_m2	MCCN20-F-099026-501	2.33894	5.0593	0.00183986	0.194046	8.24646	9.3217	9.32601	9.09953	11.2366	10.6051	10.8874	11.8149
UF_Ac_102229_m2	PEG002-C-005194-301_MINUS	-1.41904	-2.67407	0.00524018	0.247873	12.3805	11.9755	11.5211	11.7175	10.0428	10.7966	10.9918	10.7812
UF_Ac_102244_m1	PEG002-C-010153-301_MINUS	-1.28526	-2.43727	0.00846614	0.284	13.7788	13.3356	13.3996	13.4247	11.5778	12.5121	12.5816	12.5461
UF_Ac_102245_m2	PEG002-C-010153-301_MINUS	-1.41679	-2.6699	0.0036173	0.222197	12.2029	12.0015	11.9931	11.954	10.069	11.1823	11.0537	10.7406
UF_Ac_102246_m1	PEG002-C-010765-301_MINUS	-1.73238	-3.32275	0.0133844	0.324058	13.7651	13.2652	13.1909	13.6217	10.7255	12.3374	12.5152	12.0877
UF_Ac_102247_m2	PEG002-C-010765-301_MINUS	-1.60972	-3.05192	0.0158436	0.33289	13.6428	13.2132	13.1649	13.7199	10.8159	12.4632	12.4405	12.2016
UF_Ac_102296_m1	PEG002-C-104259-501_MINUS	3.06281	8.35601	0.00449733	0.234527	10.0036	10.1557	10.5698	10.9806	12.617	14.9809	14.5885	12.7213
UF_Ac_102448_m1	PEG003-C-224826-501	2.6883	6.44555	0.0287391	0.404586	11.0605	9.01821	8.36657	8.37085	11.9792	11.1654	11.1408	13.38
UF_Ac_102449_m2	PEG003-C-224826-501	1.80897	3.50391	0.0407951	0.451818	10.1049	8.18623	8.15851	7.88615	10.4323	9.79822	10.2045	11.3067
UF_Ac_102467_m2	PEG003-C-227953-501	-2.04193	-4.11797	0.000294165	0.135213	11.4127	11.5258	11.2345	10.77	9.67633	8.99842	9.33814	8.97032
UF_Ac_102500_m1	7.UF_CU.10214.C1	-1.8804	-3.68177	0.00356951	0.222197	10.6109	10.5675	9.42909	9.70371	7.93244	8.08551	8.62395	8.81642
UF_Ac_102501_m2	7.UF_CU.10214.C1	-1.52502	-2.8779	0.000394006	0.135213	9.27134	9.38404	8.72481	8.85743	7.46308	7.67624	7.6725	7.73401
UF_Ac_102521_m2	7.UF_CU.10541.C1	1.06917	2.09823	0.0215045	0.365787	8.68611	8.87747	8.92966	9.07248	9.65102	9.3855	9.5868	10.635
UF_Ac_102522_m1	7.UF_CU.10594.C1	1.37215	2.58855	0.00959234	0.296911	8.53888	7.99736	8.01749	7.69594	9.39821	8.90863	9.08035	10.1167
UF_Ac_102523_m2	7.UF_CU.10594.C1	1.00958	2.01332	0.00524449	0.247873	7.71278	7.02676	7.38238	7.3175	8.43447	8.12244	8.13235	8.55635
UF_Ac_102533_m2	7.UF_CU.10853.C1	-1.59123	-3.01306	0.0373459	0.439519	10.0302	8.43291	7.79606	8.15536	7.61557	7.36173	6.98005	6.87866
UF_Ac_102561_m2	7.UF_CU.11961.C1	-4.21194	-18.5319	0.0352199	0.43117	12.8481	13.917	8.43839	8.17855	7.24182	7.4832	7.16147	7.87351
UF_Ac_102589_m2	7.UF_CU.12484.C1_MINUS	-1.09065	-2.1297	0.0187543	0.35118	10.0099	9.90425	10.4815	10.3344	9.25396	9.41727	9.44509	8.36508
UF_Ac_102622_m1	7.UF_CU.13447.C1	1.56641	2.96167	0.0113022	0.308256	9.10104	8.41518	9.06538	9.07867	10.6784	9.58276	9.67774	10.9788
UF_Ac_102623_m2	7.UF_CU.13447.C1	2.03964	4.11143	0.00992421	0.297118	7.39607	6.77793	6.8563	6.8866	9.5347	7.89974	7.97337	9.69311
UF_Ac_102629_m2	7.UF_CU.13585.C1	-1.80217	-3.48743	0.0269001	0.396125	10.6778	11.618	10.9541	10.9684	9.95844	8.22538	7.86441	9.8472
UF_Ac_102694_m1	7.UF_CU.15267.C1_MINUS	-1.63349	-3.10263	0.00244613	0.202937	16.7207	16.6235	16.4355	16.4158	15.3739	14.3074	14.3303	15.1766
UF_Ac_102695_m2	7.UF_CU.15267.C1_MINUS	-1.49239	-2.81355	0.0029278	0.211529	17.0702	17.0267	16.8171	16.891	15.8944	14.9961	14.7673	15.6977
UF_Ac_102712_m1	7.UF_CU.15890.C1_MINUS	-1.65743	-3.15455	0.00617132	0.266072	8.63814	9.49986	8.43696	8.30502	7.27703	7.49686	7.6273	6.69759
UF_Ac_102714_m1	7.UF_CU.15944.C1_MINUS	1.35061	2.55019	0.000314621	0.135213	9.13034	9.37309	9.3048	9.5411	10.7976	10.5621	10.2281	10.7854
UF_Ac_102732_m1	7.UF_CU.16468.C1	-1.57801	-2.98558	0.000772736	0.172619	12.3168	11.5355	12.0095	12.0867	10.3426	10.141	10.3898	10.5584
UF_Ac_102733_m2	7.UF_CU.16468.C1	-1.37553	-2.59463	0.00140349	0.193085	10.9445	10.419	11.2195	11.2377	9.44687	9.36955	9.50542	9.58114
UF_Ac_102736_m1	7.UF_CU.1655.C1	-1.30473	-2.47038	0.0433474	0.460777	11.6816	10.6171	11.3045	11.224	9.26814	9.72168	9.43106	10.8043
UF_Ac_102766_m1	7.UF_CU.2315.C1_MINUS	-1.03599	-2.05051	0.0242727	0.383681	8.53698	8.6689	8.67598	8.68633	7.30989	8.24205	8.40275	7.14679
UF_Ac_102782_m1	7.UF_CU.265.C1	-1.57268	-2.97456	0.0440477	0.462987	12.4996	11.4478	11.6262	11.7593	9.53617	9.76439	10.0013	11.5031
UF_Ac_102783_m2	7.UF_CU.265.C1	-1.36635	-2.57817	0.0474205	0.471932	11.4993	10.5744	10.7238	10.843	9.05275	8.85399	9.23282	10.6619
UF_Ac_102785_m2	7.UF_CU.2654.C1	1.30116	2.46426	0.0135723	0.324748	11.9618	12.4895	12.8338	12.8396	13.354	13.5698	13.4084	14.3484
UF_Ac_102788_m1	7.UF_CU.2682.C1	1.02761	2.03864	0.044746	0.465405	10.0532	9.77527	9.49439	9.62347	10.6942	10.1194	10.2221	11.6053
UF_Ac_102790_m1	7.UF_CU.2704.C3	1.36441	2.5747	0.00160153	0.193085	8.83059	9.42495	9.38709	9.18068	10.7776	10.4793	9.94607	10.6424
UF_Ac_102791_m2	7.UF_CU.2704.C3	1.51087	2.84982	0.000564616	0.169235	9.71468	10.403	10.2118	10.1662	11.7567	11.6865	11.3721	11.5533
UF_Ac_102803_m2	7.UF_CU.2970.C1	-1.11994	-2.17339	0.0238627	0.380246	14.818	14.3839	14.9686	14.9568	12.9285	14.0722	14.2573	13.7116
UF_Ac_102823_m2	7.UF_CU.3.C1507	-1.11193	-2.16135	0.00162849	0.193085	10.0622	9.68016	9.89539	9.67633	8.99167	8.67065	8.83118	8.44982
UF_Ac_102860_m1	7.UF_CU.3.C2937	-1.62871	-3.09236	0.0444656	0.464169	9.80473	10.3476	9.38609	9.63527	8.14143	9.13192	9.80805	7.16547
UF_Ac_102886_m1	7.UF_CU.3.C3449	-1.67079	-3.18388	0.0044361	0.233427	15.0401	14.6814	14.3346	14.5531	12.506	13.6616	13.7779	12.9272
UF_Ac_102887_m2	7.UF_CU.3.C3449	-1.7054	-3.2612	0.00735352	0.279642	15.2474	14.8655	14.5332	14.5021	12.5229	13.8035	14.0333	13.073
UF_Ac_102933_m2	7.UF_CU.3.CB210	-1.26645	-2.40569	0.00122158	0.189119	13.5225	13.2866	13.3427	13.3013	12.2694	12.1692	12.5219	11.7167
UF_Ac_102980_m1	7.UF_CU.3749.C2	-1.62162	-3.0772	0.000808436	0.17328	12.395	12.3242	12.5248	11.7564	11.1367	10.1592	10.9223	10.3174
UF_Ac_102981_m2	7.UF_CU.3749.C2	-1.60634	-3.04479	0.000450163	0.148047	9.40349	9.4482	9.45979	9.13457	7.53119	7.87725	8.53402	7.59302
UF_Ac_102986_m1	7.UF_CU.3855.C1	-1.71723	-3.28804	0.000597307	0.170117	9.71836	9.32447	10.1599	10.2224	7.97561	8.04884	7.92848	8.11801
UF_Ac_102987_m2	7.UF_CU.3855.C1	-1.60324	-3.03825	0.00204004	0.197838	9.12631	8.67528	9.71656	9.47654	7.26244	7.58928	8.09084	7.48593
UF_Ac_102988_m1	7.UF_CU.3908.C1	1.02369	2.03312	0.00882657	0.288772	8.7526	8.82169	8.28784	8.44819	9.89622	9.35873	9.0367	9.91946
UF_Ac_102989_m2	7.UF_CU.3908.C1	1.22449	2.33673	0.00352825	0.222197	11.0551	10.9128	10.5552	10.6153	12.1206	11.808	11.5169	12.4436
UF_Ac_103036_m1	7.UF_CU.4888.C1	1.21639	2.32364	0.00739543	0.279642	11.1523	10.3572	10.4658	10.565	12.0468	11.1977	11.7667	12.145
UF_Ac_103040_m1	7.UF_CU.5010.C1	3.31311	9.93905	0.0014403	0.193085	11.5401	13.5458	12.8211	12.8462	15.8946	16.4537	16.257	15.609
UF_Ac_103041_m2	7.UF_CU.5010.C1	3.34039	10.1288	0.00500901	0.246587	8.89138	11.2482	10.6153	10.4825	13.7144	14.2594	14.2878	12.7217
UF_Ac_103046_m1	7.UF_CU.5212.C2_MINUS	-2.67468	-6.38497	0.00484405	0.241478	11.8563	13.0843	12.317	11.623	8.58382	10.0686	10.5477	9.99458
UF_Ac_103061_m2	7.UF_CU.5475.C1_MINUS	2.24567	4.74259	0.0311094	0.414075	8.7474	8.53481	8.07992	9.75714	12.3789	10.23	8.48484	11.2015
UF_Ac_103122_m1	7.UF_CU.6732.C1	-1.10708	-2.1541	0.0403957	0.449709	9.1667	9.26881	10.5915	10.5478	8.51243	8.28687	8.53119	8.76245
UF_Ac_103123_m2	7.UF_CU.6732.C1	-1.36904	-2.58298	0.0374921	0.440696	10.1532	10.1864	11.0768	11.2289	8.94196	8.19361	8.68886	10.0021
UF_Ac_103144_m1	7.UF_CU.7095.C1	1.58832	3.00699	0.00203965	0.197838	8.985	9.0967	10.1038	9.57623	11.2034	10.9037	10.7042	10.6793
UF_Ac_103145_m2	7.UF_CU.7095.C1	1.37424	2.59231	0.00377109	0.224361	9.09975	9.28473	10.1586	9.71633	11.1247	10.91	10.6832	10.5234
UF_Ac_103153_m2	7.UF_CU.74.C1	1.74769	3.35821	0.0016219	0.193085	9.72212	9.38737	10.1315	9.9989	10.9476	11.8401	11.6885	11.7059
UF_Ac_103156_m1	7.UF_CU.7498.C1	1.08447	2.12059	0.00120452	0.189119	10.0348	10.1699	10.4135	10.26	11.0979	11.4875	11.6365	11.1351
UF_Ac_103157_m2	7.UF_CU.7498.C1	1.20637	2.30756	0.000928711	0.179802	9.69956	9.84257	9.93116	9.8625	10.7191	11.1944	11.4584	11.0126
UF_Ac_103164_m1	7.UF_CU.765.C1	-2.22666	-4.6805	0.00852726	0.285194	16.3365	15.8795	15.3608	15.3867	13.6057	12.6425	12.7228	14.6215
UF_Ac_103165_m2	7.UF_CU.765.C1	-2.29613	-4.91139	0.00602531	0.265686	15.0778	14.5078	14.046	13.9992	12.0742	11.2466	11.6592	13.1927
UF_Ac_103188_m1	7.UF_CU.8416.C1	-1.01727	-2.02409	0.0292349	0.406694	13.6207	13.7142	13.7896	13.6975	12.6674	13.3673	13.316	12.0177
UF_Ac_103192_m1	7.UF_CU.8443.C1_MINUS	-1.49566	-2.81992	5.89208e-05	0.0887995	9.77865	9.98574	9.842	9.99229	8.26043	8.2847	8.87091	8.35634
UF_Ac_103193_m2	7.UF_CU.8443.C1_MINUS	-1.04387	-2.06175	0.00671745	0.277112	9.46388	9.89063	9.76275	9.96715	8.25976	8.81753	9.16279	8.83793
UF_Ac_103200_m1	7.UF_CU.8593.C1	-1.64121	-3.11927	0.00356204	0.222197	10.7055	11.6298	11.7104	11.5016	9.38648	9.60511	9.50377	10.0768
UF_Ac_103201_m2	7.UF_CU.8593.C1	-1.70665	-3.26402	0.00253363	0.204376	11.9677	12.625	12.616	12.4433	10.2799	10.6257	10.3529	11.2331
UF_Ac_103280_m1	AXOP26-F-036090-501	-1.5294	-2.88667	0.0146386	0.325778	12.5303	12.2397	12.0619	11.937	9.90421	11.5106	11.4899	10.7768
UF_Ac_103281_m2	AXOP26-F-036090-501	-1.4608	-2.75262	0.0174324	0.342373	12.9464	12.4477	12.1755	12.3612	10.2313	11.606	11.7703	11.3606
UF_Ac_103290_m1	C2N022-F-012998-501	-1.64891	-3.13597	0.020989	0.363304	17.0012	17.8551	17.8858	17.825	15.613	15.1748	15.3138	16.9076
UF_Ac_103291_m2	C2N022-F-012998-501	-2.20951	-4.62519	0.0123967	0.314061	16.1528	17.3533	17.4411	17.3764	14.2878	13.9609	14.3431	15.8466
UF_Ac_103312_m1	CNSN01-C-001229-501	1.35136	2.55152	0.0118788	0.310967	8.8939	7.94235	7.89504	8.3657	9.30683	9.50192	9.47709	10.2244
UF_Ac_103386_m1	CNSN01-F-006558-501_MINUS	-1.96779	-3.91169	0.0235769	0.378652	12.1013	9.84038	10.3879	10.449	8.66371	8.58091	8.45477	9.27515
UF_Ac_103410_m1	CNSN01-F-010379-501_MINUS	-1.1634	-2.23984	0.00269574	0.207923	9.35878	9.65082	9.9863	9.98679	8.46404	8.20492	8.32975	8.77458
UF_Ac_103420_m1	CNSN01-F-011693-501_MINUS	-3.02194	-8.12262	0.00764698	0.280947	9.80908	9.38238	11.6343	11.832	8.10678	6.80751	6.97611	6.86016
UF_Ac_103421_m2	CNSN01-F-011693-501_MINUS	-2.47075	-5.5433	0.0107337	0.30424	9.27226	8.74399	11.0334	11.0765	7.6703	6.86955	7.27245	6.91765
UF_Ac_103423_m2	CNSN01-F-011730-501_MINUS	-1.22484	-2.33729	0.00295689	0.211529	11.8918	11.808	12.121	12.0375	10.7554	10.8159	11.3641	10.2591
UF_Ac_103431_m2	CNSN01-F-022027-501	-1.19226	-2.2851	0.00504946	0.246682	9.20178	9.01027	8.90534	9.18051	7.60978	8.39104	8.50004	7.62289
UF_Ac_103439_m2	CNSN01-F-029745-501	2.20543	4.61213	0.0183942	0.350102	9.37168	7.73831	7.85605	8.21927	10.428	9.91818	9.49512	11.6293
UF_Ac_103446_m1	CNSN01-F-030850-501	-1.23056	-2.34659	0.00103637	0.182481	8.7948	8.91072	8.77343	8.56082	7.66282	7.26586	7.14648	7.81195
UF_Ac_103447_m2	CNSN01-F-030850-501	-1.03103	-2.04348	0.00123591	0.189119	9.25285	9.56708	9.37003	9.18621	8.46656	8.05561	8.10558	8.45781
UF_Ac_103472_m1	CNSN01-F-035790-501	-1.17315	-2.25503	0.00291595	0.211529	9.6151	9.38579	9.36718	9.41325	8.12398	7.85792	8.15151	8.74298
UF_Ac_103473_m2	CNSN01-F-035790-501	-1.33565	-2.5239	0.00228537	0.199687	10.9326	10.5663	10.4376	10.4372	9.15611	8.90264	9.16494	9.73951
UF_Ac_103645_m2	CNSN01-F-074011-501_MINUS	-2.14623	-4.42669	0.0261896	0.393742	10.9533	11.8834	10.0971	8.48501	8.63613	8.20131	9.79118	8.05666
UF_Ac_103680_m1	CNSN01-F-079894-501	1.64944	3.13711	0.00798332	0.28299	8.05057	7.51914	7.4575	8.10853	9.80672	8.59753	8.57884	9.90614
UF_Ac_103681_m2	CNSN01-F-079894-501	2.01356	4.03777	0.00877681	0.288772	8.08137	6.99227	7.02209	7.39026	9.22138	8.58647	8.96611	10.3228
UF_Ac_103690_m1	CNSN01-F-083214-501	1.35991	2.56668	0.00374906	0.224177	14.354	13.8312	13.4981	13.5085	14.9292	15.6429	15.4217	15.3067
UF_Ac_103691_m2	CNSN01-F-083214-501	1.74607	3.35444	0.00292057	0.211529	8.15377	8.91105	8.08502	8.03034	9.82949	9.73231	10.0465	10.6418
UF_Ac_103693_m2	CNSN01-F-083778-501	-1.32858	-2.51156	0.00118651	0.189119	12.1368	11.9599	12.1846	11.399	11.0091	9.73796	10.9263	10.5616
UF_Ac_103708_m1	CNSN01-F-085818-501	-1.89377	-3.71605	0.0253659	0.38968	12.7065	12.0591	12.4699	12.655	10.7301	9.08106	9.51682	11.6176
UF_Ac_103709_m2	CNSN01-F-085818-501	-1.75919	-3.38508	0.0214654	0.365787	11.8905	11.2717	11.4537	11.7408	9.98646	8.55366	8.89344	10.7719
UF_Ac_103744_m1	CNSN01-F-100751-501	1.17294	2.25471	0.0458171	0.468324	8.06214	8.25003	8.49739	8.44505	8.52985	10.3392	10.1611	9.5222
UF_Ac_103745_m2	CNSN01-F-100751-501	1.17059	2.25104	0.0432494	0.460777	6.91088	7.54385	7.72098	7.6335	7.85605	9.43921	9.30674	8.41472
UF_Ac_103892_m1	MCCN20-F-113224-501	-1.06348	-2.08997	9.86884e-05	0.0898786	7.90148	7.94847	8.09259	7.79998	6.74802	6.84652	7.01636	6.92634
UF_Ac_103893_m2	MCCN20-F-113224-501	-2.2345	-4.706	2.66576e-05	0.0887995	11.1318	11.159	11.2548	11.2601	8.6446	9.06246	8.9602	9.18886
UF_Ac_103962_m1	PEG002-C-004306-301_MINUS	-1.49964	-2.82772	0.0410083	0.452663	11.2937	12.6135	10.6033	10.5274	9.56677	10.3168	10.2561	10.1204
UF_Ac_103972_m1	PEG002-C-007050-501	1.36982	2.58439	0.0447432	0.465405	6.90582	6.94369	6.77589	7.21013	7.52507	9.62535	9.34634	7.94106
UF_Ac_103973_m2	PEG002-C-007050-501	2.15408	4.45084	0.0137389	0.324822	7.53514	7.93798	7.52015	7.16868	8.68898	11.0278	10.888	9.6329
UF_Ac_103990_m1	PEG002-C-015373-501	-2.40865	-5.30978	0.000332539	0.135213	13.2797	13.6858	13.2898	13.2718	11.5548	10.3059	10.7659	10.9296
UF_Ac_103991_m2	PEG002-C-015373-501	-1.79964	-3.48134	0.00222742	0.197838	14.8204	14.9259	14.7746	14.5997	13.4216	12.2851	12.3126	13.3141
UF_Ac_104010_m1	PEG002-C-104454-501	-1.67106	-3.18448	0.00405907	0.22736	9.52727	8.44186	8.54798	8.23482	7.00225	6.93745	7.06683	7.34297
UF_Ac_104031_m2	PEG002-C-111284-501	1.44908	2.73034	0.044438	0.464169	8.35092	9.20566	10.6139	9.96343	11.006	11.1535	10.9165	10.1514
UF_Ac_104092_m1	PEG003-C-206561-502	1.08874	2.12688	0.033413	0.42643	13.4658	14.0028	14.8414	14.5811	14.83	15.4999	15.7077	15.0122
UF_Ac_104093_m2	PEG003-C-206561-502	1.14791	2.21592	0.0456351	0.468324	14.0224	14.1984	15.3815	15.2195	15.1462	16.2127	16.1618	15.6316
UF_Ac_104094_m1	PEG003-C-206569-502	1.36378	2.57359	0.00402416	0.22736	7.9791	7.95599	7.87229	7.93044	9.25757	8.83436	8.76807	9.86902
UF_Ac_104095_m2	PEG003-C-206569-502	1.68293	3.2108	0.00226178	0.198358	9.83475	9.80792	9.18928	9.114	11.2607	10.8447	10.8503	11.7348
UF_Ac_104136_m1	PEG003-C-222844-501_MINUS	1.45789	2.74707	0.000991921	0.182219	7.84193	8.57727	8.04791	8.1263	9.49829	9.32044	9.80231	9.82031
UF_Ac_104137_m2	PEG003-C-222844-501_MINUS	1.33569	2.52396	0.00055885	0.169235	7.49129	7.97177	7.58653	7.78827	8.91704	8.74922	9.14571	9.29303
UF_Ac_104170_m1	PEG003-C-230017-501	-1.80396	-3.49177	0.00910218	0.292047	14.7443	14.2777	13.5889	13.5792	11.7531	13.1683	12.9973	12.3583
UF_Ac_104171_m2	PEG003-C-230017-501	-1.89461	-3.71821	0.00788336	0.280947	15.4024	14.9111	14.3201	14.2204	12.3025	13.7152	13.6706	12.9045
UF_Ac_104213_m2	7.UF_CU.10590.C1	-1.62253	-3.07914	0.0140182	0.324822	16.3558	16.7965	15.675	15.5877	14.6538	14.8852	15.7006	13.9694
UF_Ac_104244_m1	7.UF_CU.11602.C1	-1.11406	-2.16454	0.0272481	0.39715	11.758	11.9852	12.1419	12.1774	10.4961	11.5088	11.7861	10.4171
UF_Ac_104245_m2	7.UF_CU.11602.C1	-1.03939	-2.05536	0.0298984	0.408822	12.276	12.5368	12.73	12.7647	11.0525	12.1429	12.2977	11.1692
UF_Ac_104249_m2	7.UF_CU.11648.C1	1.3028	2.46708	0.00625927	0.268355	8.95483	8.89413	9.45055	9.69589	10.37	10.8072	11.0027	10.0556
UF_Ac_104280_m1	7.UF_CU.12614.C1_MINUS	1.22968	2.34515	0.001293	0.189342	7.96474	8.21458	8.3695	8.39137	9.10998	9.48128	9.41971	9.68832
UF_Ac_104281_m2	7.UF_CU.12614.C1_MINUS	1.01631	2.02274	0.00027233	0.135213	7.88923	7.91138	7.99782	8.21309	8.99071	9.24976	8.94031	8.86924
UF_Ac_104308_m1	7.UF_CU.13763.C1	-1.49646	-2.8215	0.0246104	0.385927	12.472	11.8111	13.4859	13.324	11.1664	10.5222	10.508	11.5172
UF_Ac_104309_m2	7.UF_CU.13763.C1	-1.32204	-2.5002	0.036171	0.434814	12.386	11.6726	13.3045	13.1851	11.4212	10.5276	10.5388	11.3829
UF_Ac_104313_m2	7.UF_CU.13914.C1	1.63999	3.11664	0.008621	0.286709	11.8788	11.3517	11.1962	11.0506	12.8856	12.4115	12.6448	13.8602
UF_Ac_104329_m2	7.UF_CU.14258.C1	-2.72297	-6.60233	0.0485943	0.475727	14.0561	13.5639	13.5375	13.5299	10.0236	13.4816	13.3517	9.5445
UF_Ac_104352_m1	7.UF_CU.1466.C1	-2.10341	-4.29725	0.0221932	0.37244	9.38107	11.2805	11.5438	11.4513	8.15056	9.40131	9.16676	8.41428
UF_Ac_104353_m2	7.UF_CU.1466.C1	-2.04774	-4.13457	0.0208967	0.36289	8.81733	10.6948	10.9984	10.8563	7.76129	8.83211	8.45309	7.89237
UF_Ac_104359_m2	7.UF_CU.14894.C1_MINUS	2.72405	6.60723	0.0466774	0.47095	7.64387	7.63318	7.84083	8.0861	10.1694	8.45696	8.62478	12.7024
UF_Ac_104436_m1	7.UF_CU.1779.C1	-1.04105	-2.05773	0.0248463	0.38665	9.39928	9.38209	8.94518	8.87235	7.71395	8.9203	8.77024	8.00775
UF_Ac_104437_m2	7.UF_CU.1779.C1	-1.06983	-2.09919	0.0426264	0.459355	10.9469	10.7776	9.995	9.97528	9.13433	10.2647	10.1149	9.17598
UF_Ac_104441_m2	7.UF_CU.1809.C1	-1.13826	-2.20115	0.0304845	0.411071	11.4772	11.2486	11.8257	11.4743	10.327	10.9321	11.1649	9.58553
UF_Ac_104462_m1	7.UF_CU.2191.C1_MINUS	2.17568	4.51799	0.0340545	0.428695	8.94582	8.11545	9.13076	9.10678	9.54467	12.2958	12.4898	10.7696
UF_Ac_104463_m2	7.UF_CU.2191.C1_MINUS	2.08722	4.24928	0.0352952	0.43117	9.85443	8.80407	9.91376	9.8542	10.2793	12.8396	13.0952	11.5574
UF_Ac_104466_m1	7.UF_CU.2447.C1_MINUS	-1.70169	-3.25282	0.019891	0.356817	11.161	13.0203	12.4135	12.2576	10.7148	9.9501	10.0725	10.6856
UF_Ac_104467_m2	7.UF_CU.2447.C1_MINUS	-1.43843	-2.71026	0.03506	0.43117	9.97002	11.7683	10.5682	10.5423	9.7635	8.88869	8.95977	9.29048
UF_Ac_104489_m2	7.UF_CU.2877.C1_MINUS	1.06084	2.08615	0.0424603	0.459351	10.3368	9.42704	10.2562	10.558	10.55	11.82	11.504	11.1414
UF_Ac_104525_m2	7.UF_CU.3.C1560	-1.06592	-2.09351	0.01519	0.328263	14.8591	14.972	15.5561	15.2387	14.5619	13.4821	13.6591	13.8983
UF_Ac_104541_m2	7.UF_CU.3.C2243_MINUS	2.13925	4.40532	2.01107e-05	0.0887995	12.8314	12.9828	12.9095	13.206	14.9704	15.1869	14.7512	15.3502
UF_Ac_104548_m1	7.UF_CU.3.C2407_MINUS	-1.79372	-3.46708	0.011456	0.308256	10.6362	10.3017	9.62355	9.29935	7.99118	9.09198	9.21994	7.871
UF_Ac_104549_m2	7.UF_CU.3.C2407_MINUS	-1.00505	-2.00701	0.0379893	0.440844	10.3046	9.97837	9.06033	8.95369	8.72155	9.04571	8.95267	8.55408
UF_Ac_104573_m2	7.UF_CU.3.C2902	-1.62752	-3.08981	0.00564697	0.256607	10.2788	10.7657	11.3743	11.1471	9.56892	7.98315	9.17484	9.27481
UF_Ac_104575_m2	7.UF_CU.3.C2905_MINUS	1.05443	2.07689	0.0176271	0.343251	7.20769	6.95751	6.85765	6.96696	8.10334	7.36317	7.62435	8.64369
UF_Ac_104584_m1	7.UF_CU.3.C3080	2.18186	4.53738	0.00321812	0.21772	9.67569	9.02161	9.9153	9.74985	12.2048	10.8559	10.8715	12.0069
UF_Ac_104585_m2	7.UF_CU.3.C3080	1.97498	3.93121	0.00315475	0.2159	7.92324	7.47783	7.99849	7.93056	10.2487	8.89985	9.00907	10.0874
UF_Ac_104600_m1	7.UF_CU.3.C3620	-2.25462	-4.77208	0.0082911	0.283707	14.2017	14.1352	13.4587	13.4443	12.5422	10.4768	10.6643	11.9118
UF_Ac_104601_m2	7.UF_CU.3.C3620	-2.12198	-4.3529	0.00826397	0.283707	14.6132	14.6172	13.9036	13.9594	13.1574	11.1683	11.3875	12.3607
UF_Ac_104608_m1	7.UF_CU.3.C3967	-1.81554	-3.51991	0.00886573	0.288772	12.2581	11.9254	11.3307	11.2201	9.69599	10.8761	10.8014	9.47757
UF_Ac_104609_m2	7.UF_CU.3.C3967	-2.03265	-4.09155	0.00638886	0.270629	11.666	11.5131	10.8912	10.7861	8.84891	10.2093	10.2669	8.83275
UF_Ac_104662_m1	7.UF_CU.369.C2	-1.24963	-2.37781	0.00485888	0.241709	8.08014	8.40072	8.76084	8.59916	7.58403	6.83288	6.70209	7.06045
UF_Ac_104663_m2	7.UF_CU.369.C2	-1.13517	-2.19644	0.000677629	0.172619	8.16423	8.11504	8.48074	8.30418	7.32683	6.93376	6.82016	7.06243
UF_Ac_104727_m2	7.UF_CU.558.C1_MINUS	1.7151	3.28319	0.0105935	0.303748	7.08362	7.08758	7.00441	7.07425	8.30719	8.31811	8.19468	9.79225
UF_Ac_104736_m1	7.UF_CU.5935.C2	1.17517	2.2582	0.0295693	0.408263	10.6026	10.674	10.0532	10.3915	11.2582	11.2537	11.2233	12.5277
UF_Ac_104737_m2	7.UF_CU.5935.C2	1.10044	2.1442	0.0453245	0.468154	9.86441	9.89201	9.39602	9.74155	10.4905	10.3104	10.3537	11.8039
UF_Ac_104748_m1	7.UF_CU.6242.C1	-1.05537	-2.07825	0.00880813	0.288772	9.03114	9.11864	9.03872	9.10304	7.46737	8.43726	8.39057	8.17327
UF_Ac_104749_m2	7.UF_CU.6242.C1	-1.05401	-2.0763	0.00407236	0.22736	8.58002	8.76862	8.58701	8.45765	7.16796	7.75516	8.09275	7.617
UF_Ac_104788_m1	7.UF_CU.6970.C1_MINUS	-1.1863	-2.27568	0.00942103	0.295863	8.56563	8.07916	7.4331	7.44401	6.81268	6.95612	6.92841	6.76951
UF_Ac_104789_m2	7.UF_CU.6970.C1_MINUS	-1.2087	-2.31129	0.0134987	0.324649	8.85843	8.10264	7.7974	7.80467	7.22204	7.328	7.1958	6.65206
UF_Ac_104806_m1	7.UF_CU.7288.C2	1.54401	2.91605	0.0364163	0.435641	8.60398	8.51227	7.96644	7.7847	9.43325	11.2811	10.8084	9.14585
UF_Ac_104807_m2	7.UF_CU.7288.C2	1.33191	2.51735	0.0367597	0.43683	8.21427	7.9578	7.48354	7.2282	8.78916	10.2162	10.0524	8.60021
UF_Ac_104808_m1	7.UF_CU.7321.C1	2.96622	7.81484	0.00762619	0.280947	7.65616	8.34226	7.58703	7.68479	11.8772	11.4163	11.2715	9.31189
UF_Ac_104809_m2	7.UF_CU.7321.C1	4.25439	19.0854	0.000511823	0.163777	9.6371	10.1344	8.96233	9.11981	14.977	13.532	13.4042	13.1306
UF_Ac_104812_m1	7.UF_CU.7405.C1	1.83365	3.56437	0.0366767	0.436615	11.6638	12.1157	11.995	11.9961	12.877	15.1655	15.3133	13.1596
UF_Ac_104813_m2	7.UF_CU.7405.C1	1.93175	3.81517	0.030915	0.41288	12.1342	12.6818	12.6359	12.5383	13.6222	15.8361	15.9224	13.697
UF_Ac_104818_m1	7.UF_CU.7561.C1	2.066	4.18723	0.00188356	0.194046	9.8842	9.51046	10.1188	10.4188	12.514	11.628	12.4007	11.3331
UF_Ac_104819_m2	7.UF_CU.7561.C1	1.64333	3.12386	0.000946144	0.179802	15.3996	14.7484	15.344	15.2242	17.055	16.7362	16.9903	16.4438
UF_Ac_104820_m1	7.UF_CU.7663.C1	1.75045	3.36463	0.0499442	0.480136	11.1667	10.7347	10.6111	10.6358	11.5005	14.3238	13.8657	12.1809
UF_Ac_104821_m2	7.UF_CU.7663.C1	1.82621	3.54605	0.0395979	0.446588	12.121	11.6947	11.7984	11.8254	12.6797	15.4531	14.9259	13.237
UF_Ac_104836_m1	7.UF_CU.8073.C1	-3.14813	-8.86508	0.000141099	0.101942	13.0598	12.6664	12.4148	12.3595	9.52722	9.01522	9.06971	10.0993
UF_Ac_104837_m2	7.UF_CU.8073.C1	-3.16034	-8.94039	0.000151005	0.105166	13.525	12.963	12.6715	12.9052	9.91597	9.46827	9.39013	10.4502
UF_Ac_104838_m1	7.UF_CU.8158.C1	-1.10294	-2.14792	0.00713246	0.279568	10.1188	10.9773	10.4943	10.8347	9.70564	9.56131	9.43032	9.2503
UF_Ac_104860_m1	7.UF_CU.8742.C1	1.86452	3.64146	0.00841569	0.284	9.16214	9.4449	9.64045	9.37018	11.0759	10.4433	10.4488	12.1839
UF_Ac_104861_m2	7.UF_CU.8742.C1	1.7621	3.39191	0.0095705	0.296623	8.96467	9.2873	9.40166	9.08444	10.7729	10.0811	10.2334	11.8511
UF_Ac_104862_m1	7.UF_CU.8793.C1	-1.6712	-3.1848	0.002588	0.204376	13.6835	14.1508	13.6308	13.5875	12.6941	11.9757	12.208	11.6438
UF_Ac_104863_m2	7.UF_CU.8793.C1	-1.51611	-2.86019	0.00372219	0.224177	9.61487	10.2591	9.89145	10.0228	8.92523	8.17721	8.6734	7.93219
UF_Ac_104877_m2	7.UF_CU.9089.C1	2.00349	4.00969	0.000359242	0.135213	7.0478	7.21271	7.06043	7.17658	9.46024	8.63336	8.57458	9.32528
UF_Ac_104893_m2	7.UF_CU.9455.C1	-1.26247	-2.39906	0.0209191	0.36289	12.1419	12.383	11.9849	11.7649	10.6681	11.6947	11.6363	10.2788
UF_Ac_104918_m1	7.UF_CU.9924.C1	1.16792	2.24687	0.0328099	0.422921	10.2524	10.6423	10.604	10.3279	11.7954	10.8124	10.7411	12.2922
UF_Ac_104932_m1	AXON26-F-036745-501	-1.5841	-2.99821	0.00521931	0.247672	13.9714	13.8361	13.2608	13.0814	12.5695	11.3528	11.7133	12.1238
UF_Ac_104933_m2	AXON26-F-036745-501	-1.54865	-2.92543	0.00304775	0.212607	14.3338	14.3128	13.7247	13.6759	13.0655	12.1606	12.2108	12.4497
UF_Ac_104952_m1	BG0007-F-027276-501	-2.04842	-4.13652	0.00309427	0.212992	10.5583	11.2726	11.4984	11.4073	9.36912	9.50627	9.37346	8.32949
UF_Ac_104953_m2	BG0007-F-027276-501	-2.27622	-4.84408	0.00145839	0.193085	11.1795	11.8317	11.9467	11.7958	9.61827	9.85628	9.74096	8.63683
UF_Ac_104971_m2	CNSN01-C-000514-501	-1.14632	-2.21349	0.0458393	0.468324	11.6681	12.556	12.2614	12.1059	10.7331	11.6493	12.0049	10.4086
UF_Ac_105027_m2	CNSN01-C-011750-501	1.00722	2.01003	0.0478456	0.472962	8.25913	8.60669	8.53649	9.26552	10.3594	9.44509	8.5412	9.43597
UF_Ac_105048_m1	CNSN01-F-000859-501	1.25803	2.39168	0.00483861	0.241478	12.1631	11.9239	11.4911	11.4769	13.4129	12.6927	12.6759	13.2479
UF_Ac_105088_m1	CNSN01-F-005926-501_MINUS	1.22821	2.34277	0.0323436	0.421731	6.9061	6.84564	7.08021	7.00676	8.56942	6.79785	7.61136	8.70582
UF_Ac_105095_m2	CNSN01-F-006589-501_MINUS	1.00551	2.00765	0.00343497	0.222197	7.68197	7.29312	7.58824	7.72188	8.40241	8.49822	8.22473	8.88278
UF_Ac_105129_m2	CNSN01-F-012759-501_MINUS	-1.44654	-2.72553	0.0283033	0.40267	10.6321	9.5871	9.49378	9.603	7.67021	8.54341	8.79724	9.08746
UF_Ac_105136_m1	CNSN01-F-025158-501_MINUS	-1.57139	-2.97191	0.0351704	0.43117	9.60072	10.4711	10.0853	10.0236	8.69374	9.60528	9.10969	7.36084
UF_Ac_105137_m2	CNSN01-F-025158-501_MINUS	-1.72544	-3.3068	0.0284773	0.40267	10.0005	10.8467	10.4233	10.327	8.89753	9.78746	9.45429	7.52762
UF_Ac_105143_m2	CNSN01-F-029858-501	1.33125	2.51621	3.21423e-05	0.0887995	9.34092	9.20639	9.54726	8.98092	10.5008	10.8081	10.4927	10.6539
UF_Ac_105192_m1	CNSN01-F-044607-501	1.2105	2.31417	0.0281744	0.40267	7.5972	7.44131	7.5544	8.05193	8.5942	8.02404	8.36807	9.68292
UF_Ac_105206_m1	CNSN01-F-047617-501	-1.31491	-2.48786	0.0162871	0.336768	10.2794	9.53675	9.65982	9.75268	8.50126	9.33691	8.99654	7.90966
UF_Ac_105207_m2	CNSN01-F-047617-501	-1.10287	-2.14782	0.027073	0.396528	10.2958	9.55041	9.80978	10.1978	8.57666	9.3606	9.71058	8.42916
UF_Ac_105209_m2	CNSN01-F-047656-501	1.32213	2.50035	0.0473573	0.471932	7.8998	9.63517	9.05903	8.98164	10.3686	9.60057	9.59804	10.5538
UF_Ac_105285_m2	CNSN01-F-068657-501	-1.3376	-2.52731	0.00627787	0.268355	10.0652	9.18313	9.48802	9.30387	8.11939	8.55656	8.66914	7.89926
UF_Ac_105308_m1	CNSN01-F-073630-501	-1.38907	-2.6191	0.0300041	0.408822	11.7528	11.6834	10.6332	10.6259	9.29477	9.79685	10.0861	10.6623
UF_Ac_105310_m1	CNSN01-F-073893-501	-1.98657	-3.96293	0.00787404	0.280947	11.3928	10.9048	10.5396	10.2609	8.51527	9.93564	9.73864	8.38578
UF_Ac_105311_m2	CNSN01-F-073893-501	-1.54562	-2.91929	0.00785751	0.280947	10.062	9.62375	9.34218	9.2912	8.11798	8.80233	8.68898	7.50193
UF_Ac_105349_m2	CNSN01-F-080249-501_MINUS	1.66	3.16016	0.0335601	0.42643	6.87319	6.94505	6.8711	8.24708	9.25853	7.98357	7.09364	9.56018
UF_Ac_105447_m2	CNSN01-F-101232-501	1.61628	3.06583	0.0227722	0.37356	10.8859	10.3403	10.4065	11.55	13.4026	12.2953	10.8577	12.0742
UF_Ac_105527_m2	MCC014-F-028073-501	1.04094	2.05757	0.0191798	0.354257	12.9461	11.8959	12.5301	12.5257	13.2064	13.8084	13.7629	13.5008
UF_Ac_105598_m1	MCCN20-F-112253-501	-1.07989	-2.11388	0.00570526	0.257727	8.43601	7.61714	7.63771	7.7673	6.86811	6.83366	6.76344	6.84931
UF_Ac_105612_m1	MCCN24-F-014242-501	1.4621	2.75508	0.000720469	0.172619	12.8815	12.6709	13.4306	13.198	14.6395	14.2884	14.2585	14.3401
UF_Ac_105613_m2	MCCN24-F-014242-501	1.25072	2.37961	0.000831001	0.174135	12.4494	12.1996	13.063	12.5725	13.8342	13.5091	13.9808	13.6398
UF_Ac_105754_m1	PEG002-C-105433-501	1.9113	3.76148	0.0349524	0.43117	10.7511	10.9127	12.1955	12.1817	12.4049	14.4075	14.4818	12.7368
UF_Ac_105755_m2	PEG002-C-105433-501	2.30293	4.9346	0.03714	0.438438	10.706	10.9707	11.6565	11.9827	12.7685	15.2289	15.2671	12.3886
UF_Ac_105782_m1	PEG002-C-109974-501_MINUS	1.66717	3.17592	0.0224284	0.372883	8.34531	7.78408	7.93886	7.86435	9.20536	9.13831	8.88577	10.8151
UF_Ac_105783_m2	PEG002-C-109974-501_MINUS	1.95261	3.87074	0.0107383	0.30424	8.60342	7.98422	7.65646	8.6482	11.2095	10.0508	8.60151	10.0622
UF_Ac_105885_m2	PEG003-C-223827-501	-1.82074	-3.53262	0.00967791	0.297055	11.1441	12.4796	10.765	11.6759	10.0622	10.0282	10.2031	9.20413
UF_Ac_105895_m2	PEG003-C-226010-501	-2.00352	-4.00977	0.0257481	0.391529	10.6761	11.0506	10.2501	10.1326	8.95311	9.45306	9.88266	7.2865
UF_Ac_105928_m1	7.UF_CU.10364.C1	2.3508	5.10106	0.00253923	0.204376	11.811	11.2838	10.616	10.6135	13.6384	12.845	13.0422	14.1799
UF_Ac_105968_m1	7.UF_CU.11310.C1	-1.60156	-3.03472	0.00395869	0.22736	13.3994	13.2133	12.5511	12.5105	11.8657	10.9781	10.9838	11.4921
UF_Ac_105969_m2	7.UF_CU.11310.C1	-1.63073	-3.0967	0.00303933	0.212607	12.5903	12.4329	11.7829	11.7806	10.9776	10.133	10.1635	10.7868
UF_Ac_106014_m1	7.UF_CU.12947.C1	-2.17183	-4.50596	0.00972141	0.297055	10.9353	9.43606	10.0255	10.062	7.23945	8.71717	8.88748	7.85789
UF_Ac_106015_m2	7.UF_CU.12947.C1	-2.40159	-5.28386	0.0270799	0.396528	14.0843	12.3207	12.3291	12.5539	9.16377	11.4688	11.6051	10.9409
UF_Ac_106024_m1	7.UF_CU.1307.C1_MINUS	1.03059	2.04285	6.74085e-05	0.0887995	7.39766	7.45564	7.58437	7.37632	8.42635	8.41655	8.58302	8.49927
UF_Ac_106025_m2	7.UF_CU.1307.C1_MINUS	1.33138	2.51644	0.00331433	0.220792	7.63983	7.52278	7.77723	7.64659	9.07132	9.32653	9.42888	8.41964
UF_Ac_106030_m1	7.UF_CU.13206.C1_MINUS	1.77976	3.4337	0.0238795	0.380257	7.93143	8.13491	8.2138	8.12414	9.11397	9.06344	9.57281	11.1425
UF_Ac_106031_m2	7.UF_CU.13206.C1_MINUS	2.02908	4.08144	0.00908646	0.291938	8.52525	8.54271	8.40657	8.37766	9.81947	9.85523	10.2867	11.6569
UF_Ac_106039_m2	7.UF_CU.13351.C1	1.06314	2.08947	0.0380899	0.440844	8.85399	9.53499	10.0493	9.71039	10.8673	10.5989	10.8626	9.86026
UF_Ac_106068_m1	7.UF_CU.13979.C1	-1.64133	-3.11953	0.0274838	0.398356	10.7227	10.8053	11.476	11.4175	9.38037	10.2113	10.4601	8.33471
UF_Ac_106069_m2	7.UF_CU.13979.C1	-1.7053	-3.26096	0.0305669	0.411246	11.7912	11.4709	12.0922	11.9894	10.1962	11.0164	11.1988	8.88312
UF_Ac_106086_m1	7.UF_CU.14425.C1	-2.23308	-4.70135	0.0145805	0.325778	11.9508	10.804	13.2161	12.9875	9.25751	9.51018	9.88479	10.2024
UF_Ac_106087_m2	7.UF_CU.14425.C1	-2.0942	-4.2699	0.0172381	0.342373	12.378	11.0719	13.304	13.2952	9.82221	9.7715	10.1211	10.6983
UF_Ac_106088_m1	7.UF_CU.1449.C1	5.70377	52.1203	0.00779937	0.280947	10.73	8.22492	9.75325	9.54666	15.9476	12.3974	12.647	17.2464
UF_Ac_106089_m2	7.UF_CU.1449.C1	5.67509	51.0943	0.00846069	0.284	10.6224	8.1404	9.63902	9.42516	15.8118	12.1158	12.5618	17.1694
UF_Ac_106102_m1	7.UF_CU.14850.C1	2.14361	4.41865	0.0010081	0.182219	13.627	13.6589	13.8583	13.616	15.5381	15.4595	15.286	16.543
UF_Ac_106103_m2	7.UF_CU.14850.C1	1.96783	3.91179	0.000769291	0.172619	14.5808	14.6259	14.8004	14.7147	16.4259	16.2692	16.1533	17.2306
UF_Ac_106104_m1	7.UF_CU.14944.C1	-1.82374	-3.53997	0.0338801	0.428094	9.71056	9.40367	9.87472	9.64882	6.94677	8.95061	9.5439	7.21077
UF_Ac_106105_m2	7.UF_CU.14944.C1	-1.87772	-3.67493	0.0437608	0.461565	10.6536	10.1511	10.634	10.3904	7.32153	9.78455	10.3535	8.2932
UF_Ac_106162_m1	7.UF_CU.1874.C1	-3.50449	-11.3489	0.043618	0.461287	11.0924	7.32611	12.5069	12.3994	6.79586	6.73527	6.72191	6.83377
UF_Ac_106163_m2	7.UF_CU.1874.C1	-3.55326	-11.7392	0.0439537	0.462559	11.3422	7.46836	12.7507	12.5717	6.96932	6.84258	6.88494	6.9789
UF_Ac_106197_m2	7.UF_CU.2439.C1	-1.04594	-2.06472	0.00947084	0.296088	16.8673	17.2202	16.5265	16.7056	15.9421	16.0513	16.3492	15.4235
UF_Ac_106236_m1	7.UF_CU.2945.C4_MINUS	-1.1455	-2.21223	0.000416238	0.139562	9.30387	9.05659	9.38124	9.43339	8.21843	7.84585	8.02405	8.17789
UF_Ac_106237_m2	7.UF_CU.2945.C4_MINUS	-1.22544	-2.33827	0.0013715	0.193085	9.6462	9.34756	9.67863	9.87049	8.48241	8.06164	8.00893	8.5743
UF_Ac_106261_m2	7.UF_CU.3.C1382	-2.40121	-5.28247	0.00732938	0.279642	10.7008	11.2674	12.738	12.8712	9.5135	9.07932	8.79737	9.11726
UF_Ac_106309_m2	7.UF_CU.3.C2919	1.6071	3.0464	0.00253263	0.204376	11.907	11.7476	11.1672	11.1852	13.4881	13.4472	13.433	12.7239
UF_Ac_106338_m1	7.UF_CU.3.C4380_MINUS	-3.5508	-11.7192	0.014329	0.325778	11.0683	7.80447	11.1444	11.6032	6.51867	6.50225	6.57892	6.53497
UF_Ac_106339_m2	7.UF_CU.3.C4380_MINUS	-4.59098	-24.1002	0.00763467	0.280947	12.3921	8.71502	12.3382	12.9259	6.64765	6.79754	6.59973	6.61999
UF_Ac_106341_m2	7.UF_CU.3.C495	1.35462	2.5573	0.0203099	0.360485	7.03058	6.87177	6.89992	6.91732	7.4007	8.50021	8.50539	8.97133
UF_Ac_106346_m1	7.UF_CU.3.C697	-1.96171	-3.89524	0.00789693	0.280947	10.1509	8.92638	10.0805	9.93467	7.77332	7.00861	7.12104	8.36155
UF_Ac_106347_m2	7.UF_CU.3.C697	-1.58497	-3.00001	0.0205869	0.361849	9.96642	8.70837	9.83268	9.73855	7.80308	7.39075	7.1736	8.62026
UF_Ac_106382_m1	7.UF_CU.3364.C1	1.25365	2.38444	0.014778	0.327026	6.86484	7.03175	7.19047	7.16081	8.04608	7.5463	7.96869	9.0296
UF_Ac_106402_m1	7.UF_CU.3675.C1_MINUS	-2.82049	-7.06401	0.00740089	0.279642	15.6391	16.4429	15.4766	14.8619	12.1525	13.0826	15.4586	12.3667
UF_Ac_106410_m1	7.UF_CU.3826.C1	-1.42348	-2.68231	0.000992191	0.182219	12.6385	11.9546	11.9254	12.1323	10.6712	10.9376	10.9391	10.7421
UF_Ac_106411_m2	7.UF_CU.3826.C1	-1.33516	-2.52304	0.000628877	0.170117	11.932	11.509	11.4062	11.4023	10.247	10.3088	10.6276	10.1246
UF_Ac_106424_m1	7.UF_CU.4281.C1	1.99445	3.98463	0.00208754	0.197838	7.59994	7.38358	6.92415	7.11335	9.26449	8.66319	8.80562	9.98672
UF_Ac_106425_m2	7.UF_CU.4281.C1	1.89749	3.72565	0.00240441	0.202612	7.3611	7.16511	6.71845	6.93502	8.93724	8.42951	8.4387	9.67408
UF_Ac_106462_m1	7.UF_CU.5293.C1_MINUS	-1.56899	-2.96697	0.0325364	0.422319	10.994	10.5115	10.6408	10.3031	7.97906	9.86312	10.2141	9.2528
UF_Ac_106463_m2	7.UF_CU.5293.C1_MINUS	-1.45651	-2.74444	0.035612	0.431775	10.5729	10.1734	10.329	10.2393	7.78733	9.67019	9.85217	9.11234
UF_Ac_106509_m2	7.UF_CU.6736.C1_MINUS	-1.10234	-2.14703	0.0254295	0.38968	15.9479	16.7617	15.7915	15.7695	15.3851	14.9946	15.5221	14.5396
UF_Ac_106520_m1	7.UF_CU.6908.C1_MINUS	2.15258	4.44621	0.00469163	0.23891	7.83969	7.87556	8.05515	7.79188	10.4217	9.04918	8.94527	10.6775
UF_Ac_106521_m2	7.UF_CU.6908.C1_MINUS	1.99206	3.97804	0.00452673	0.234527	7.34873	7.45494	7.55399	7.42959	9.87845	8.52729	8.4141	9.92249
UF_Ac_106534_m1	7.UF_CU.7288.C1	2.29032	4.89166	0.00923971	0.294069	13.2228	12.3591	11.1583	11.1801	14.1677	15.2787	14.8812	14.3743
UF_Ac_106535_m2	7.UF_CU.7288.C1	2.10614	4.30537	0.0101286	0.298301	11.5261	10.7	9.59657	9.69155	12.4069	13.3812	13.2264	12.4779
UF_Ac_106592_m1	7.UF_CU.8389.C1	-2.0471	-4.13275	0.00274671	0.209576	11.7625	10.8621	11.453	11.341	9.96298	8.57628	8.9637	9.14739
UF_Ac_106593_m2	7.UF_CU.8389.C1	-1.56575	-2.96032	0.00357913	0.222197	11.4329	10.6497	11.02	10.9419	9.97262	9.17533	9.45104	9.08043
UF_Ac_106658_m1	AXOP26-F-036329-501	1.06228	2.08824	0.01212	0.312409	9.78571	9.43393	10.4363	10.5373	10.9429	10.9273	10.8609	11.0563
UF_Ac_106662_m1	C2N022-F-013025-501_MINUS	2.64336	6.24784	0.00188573	0.194046	8.74335	8.40258	8.89983	9.33764	10.9572	10.8608	10.8851	12.3645
UF_Ac_106663_m2	C2N022-F-013025-501_MINUS	2.52358	5.75008	0.00154631	0.193085	8.31093	8.05363	8.42571	8.69408	10.4745	10.0524	10.5111	11.7389
UF_Ac_106730_m1	CNSN01-C-009421-501	-1.50757	-2.84331	0.00898165	0.291338	9.8131	10.759	10.802	10.7677	9.03318	9.17778	9.5662	8.42901
UF_Ac_106731_m2	CNSN01-C-009421-501	-1.68802	-3.22214	0.00397993	0.22736	11.2797	11.8946	12.1569	12.1081	9.97148	10.4846	10.7935	9.63228
UF_Ac_106836_m1	CNSN01-F-010248-501_MINUS	1.21539	2.32204	0.0484986	0.475331	11.3637	12.0528	11.507	11.5874	13.0534	13.5863	13.6751	11.9257
UF_Ac_106849_m2	CNSN01-F-022324-501	-1.53575	-2.89938	0.0408947	0.452075	10.6044	10.6668	11.3236	11.1756	8.1628	10.5593	10.0266	9.45779
UF_Ac_106911_m2	CNSN01-F-045478-501	1.15043	2.2198	0.0123309	0.313835	10.5492	10.3919	9.84789	9.97133	11.1516	11.3051	10.9901	12.0027
UF_Ac_106915_m2	CNSN01-F-046299-501	1.30451	2.46999	0.00109052	0.185773	8.88003	8.67127	8.76164	9.13302	9.87167	10.1751	9.86644	10.5197
UF_Ac_106920_m1	CNSN01-F-046481-501	-1.41854	-2.67315	0.0451612	0.467996	14.0685	14.2948	13.7775	13.6729	13.0616	13.2058	13.4849	11.4259
UF_Ac_106940_m1	CNSN01-F-049351-501	-2.36534	-5.15272	0.015671	0.332695	14.1008	13.8371	12.3294	12.437	12.0424	10.1803	10.0142	11.0854
UF_Ac_106941_m2	CNSN01-F-049351-501	-2.52031	-5.73706	0.0156925	0.332695	13.5779	13.2283	11.7078	11.6821	11.2952	9.24353	9.26158	10.3924
UF_Ac_106972_m1	CNSN01-F-060860-501	2.92887	7.61512	0.00186106	0.194046	8.12589	9.08132	7.86701	7.94129	10.8539	11.7589	12.6713	10.829
UF_Ac_106973_m2	CNSN01-F-060860-501	3.71624	13.1431	0.00219023	0.197838	8.09292	10.1449	8.63533	8.65886	12.3799	13.1882	14.0024	12.0584
UF_Ac_107078_m1	CNSN01-F-082982-501	-1.66602	-3.17338	0.0077824	0.280947	9.20371	8.87758	9.17949	9.09555	8.27846	7.03324	7.15335	6.849
UF_Ac_107079_m2	CNSN01-F-082982-501	-1.75692	-3.37976	0.00735719	0.279642	9.85247	9.41792	9.71682	9.71364	8.79502	7.56498	7.66705	7.30382
UF_Ac_107095_m2	CNSN01-F-085744-501	-1.98469	-3.95778	0.00221561	0.197838	10.8569	10.7638	9.72045	9.79678	8.8434	8.51782	8.32461	8.16057
UF_Ac_107118_m1	CNSN01-F-090735-501	1.49483	2.81831	0.0203713	0.360698	10.1401	10.2221	9.57943	9.39758	11.5114	10.5161	10.7036	12.2139
UF_Ac_107119_m2	CNSN01-F-090735-501	1.49224	2.81325	0.0110663	0.307499	10.4696	10.5682	9.86417	10.0017	11.8959	10.9971	11.1971	12.4544
UF_Ac_107204_m1	CNSN02-F-021440-501_MINUS	-1.24246	-2.36601	0.0127995	0.318695	10.9899	10.8065	10.0776	9.52561	9.38621	9.42767	8.85859	9.34124
UF_Ac_107270_m1	MCCN20-F-032810-501	-1.08457	-2.12074	0.0187759	0.35118	10.2824	10.4728	10.9976	10.6991	9.43847	9.93407	10.0897	8.89947
UF_Ac_107271_m2	MCCN20-F-032810-501	-1.26142	-2.39732	0.0306593	0.412084	10.5098	10.7854	11.2687	10.9247	9.44245	10.1787	10.5659	8.79288
UF_Ac_107275_m2	MCCN20-F-097199-501_MINUS	1.83814	3.57548	0.0474943	0.472131	7.36538	7.35593	7.61666	7.15612	9.0628	7.95851	7.76685	10.6966
UF_Ac_107295_m2	MCCN20-F-110742-501	-1.01838	-2.02565	0.00104347	0.182481	8.98205	9.17375	8.84713	8.87287	8.13204	7.85774	8.30706	7.74621
UF_Ac_107303_m2	MCCN20-F-111627-501	-1.56097	-2.95051	0.0430387	0.46072	12.1996	12.6103	11.4082	11.2637	10.2665	11.6397	11.4588	9.64722
UF_Ac_107310_m1	MCCN20-F-113130-501	-1.10522	-2.15132	0.00558718	0.254421	9.4711	9.68088	9.03464	9.15638	7.94043	8.18294	8.51187	8.64398
UF_Ac_107311_m2	MCCN20-F-113130-501	-1.09457	-2.13549	0.00611163	0.266072	9.54807	9.42455	8.91677	8.9638	7.81855	8.20525	8.63022	8.39291
UF_Ac_107420_m1	PEG002-C-013501-301_MINUS	-2.65954	-6.31831	0.00765683	0.280947	11.0926	11.4759	10.7368	10.7897	8.75954	9.33929	9.62206	7.11295
UF_Ac_107421_m2	PEG002-C-013501-301_MINUS	-1.14702	-2.21456	0.00217267	0.197838	7.86018	8.25146	7.8642	8.0365	6.87356	7.11591	7.26321	6.5578
UF_Ac_107436_m1	PEG002-C-100208-501	-1.88222	-3.68642	0.0357069	0.432262	13.0108	12.7772	12.6905	12.7405	11.5457	9.39148	9.47334	11.8787
UF_Ac_107456_m1	PEG002-C-105215-501	-1.25949	-2.39411	0.0193085	0.354744	10.7141	10.892	10.6442	10.5574	10.2837	8.49291	9.26423	9.26616
UF_Ac_107457_m2	PEG002-C-105215-501	-1.29287	-2.45015	0.0412221	0.453156	12.8946	12.7132	12.4032	12.352	12.1043	10.2503	10.4448	11.6549
UF_Ac_107460_m1	PEG002-C-105668-501	-1.30814	-2.47622	0.0144743	0.325778	10.6687	10.5667	10.6915	10.7267	9.47285	8.4427	8.7058	9.9729
UF_Ac_107461_m2	PEG002-C-105668-501	-1.44487	-2.72238	0.0101979	0.298736	12.4489	12.3617	12.5	12.4639	11.0998	10.0313	10.4014	11.6418
UF_Ac_107470_m1	PEG002-C-107713-501	-1.90757	-3.75176	7.78484e-05	0.0897079	11.8188	11.3753	11.5744	11.5945	9.60691	9.83058	10.0142	9.52655
UF_Ac_107471_m2	PEG002-C-107713-501	-1.95633	-3.88075	6.04066e-05	0.0887995	11.3703	11.0732	11.3575	11.4173	9.11051	9.45159	9.70218	9.27457
UF_Ac_107500_m1	PEG003-C-034865-501	1.02984	2.0418	0.00168974	0.193547	12.312	12.4727	12.7547	12.5235	13.7156	13.5049	13.6615	13.2145
UF_Ac_107501_m2	PEG003-C-034865-501	1.14019	2.2041	0.000166907	0.109783	12.9655	12.9858	13.2607	12.7132	14.2713	14.1473	14.156	13.936
UF_Ac_107582_m1	PEG003-C-218290-501	-1.53044	-2.88874	0.0147572	0.327026	10.3836	11.0027	11.4357	11.407	10.1646	9.12305	9.11265	8.93373
UF_Ac_107583_m2	PEG003-C-218290-501	-1.48117	-2.79174	0.0186509	0.35106	11.1452	11.7342	12.1368	12.2285	10.9769	10.0949	9.94342	9.62256
UF_Ac_107609_m2	PEG003-C-222709-501_MINUS	2.27601	4.84335	0.000385633	0.135213	14.0087	14.0857	14.2357	14.2789	15.7939	16.8335	16.7965	16.5709
UF_Ac_107640_m1	PEG003-C-228662-501	3.2142	9.28047	0.00120763	0.189119	9.66288	10.8829	11.2626	11.1275	13.5632	13.0244	13.6505	14.4828
UF_Ac_107641_m2	PEG003-C-228662-501	3.5427	11.6536	0.000597012	0.170117	11.6358	13.0262	13.045	12.7593	15.8194	15.629	15.667	16.7249
UF_Ac_107649_m2	PEG003-C-230001-501	1.13462	2.19561	0.00548538	0.253688	9.03918	8.14199	8.5849	8.50354	9.66696	9.86386	9.88367	9.58852
UF_Ac_107711_m2	7.UF_CU.11688.C1	-1.01797	-2.02507	0.0190092	0.353663	10.713	11.5563	10.8587	10.7074	9.61169	9.99863	10.1624	10.3062
UF_Ac_107719_m2	7.UF_CU.11810.C1	1.38056	2.6037	0.0274007	0.398049	10.967	11.0864	11.5639	12.217	12.61	11.4337	12.5564	13.4807
UF_Ac_107726_m1	7.UF_CU.12030.C1	-1.79558	-3.47156	0.0265158	0.394389	9.63831	10.32	10.1015	10.3147	8.40713	9.18624	9.39082	7.08406
UF_Ac_107727_m2	7.UF_CU.12030.C1	-1.7166	-3.2866	0.00738371	0.279642	8.77256	9.64054	9.45836	9.69424	7.53752	7.9633	8.60227	7.01931
UF_Ac_107735_m2	7.UF_CU.12153.C1_MINUS	-1.06742	-2.09569	0.00820843	0.283707	8.65003	8.63613	8.86446	8.86071	7.52776	8.04754	8.2961	7.24689
UF_Ac_107746_m1	7.UF_CU.12379.C1	-1.53651	-2.90092	0.0137146	0.324748	12.4104	12.8854	12.4145	12.0989	11.8247	10.6716	10.8972	10.3339
UF_Ac_107747_m2	7.UF_CU.12379.C1	-1.67013	-3.18243	0.0166787	0.338495	12.1595	12.8154	12.3639	12.0419	11.6787	10.5167	10.5793	9.94068
UF_Ac_107772_m1	7.UF_CU.13150.C1_MINUS	-1.50201	-2.83237	0.038724	0.443612	8.14757	9.42012	10.4659	10.0826	7.91986	7.57037	8.13894	7.56137
UF_Ac_107794_m1	7.UF_CU.13521.C2	-1.01318	-2.01835	0.000932805	0.179802	12.1528	12.2422	12.4157	12.4598	11.4958	10.9521	11.2518	11.1954
UF_Ac_107812_m1	7.UF_CU.1403.C1	1.68091	3.20629	0.0231012	0.375696	7.90724	9.19536	8.75142	8.52336	9.4122	11.1055	11.0296	10.303
UF_Ac_107925_m2	7.UF_CU.1755.C2	1.19332	2.28678	0.000373383	0.135213	6.96995	7.10462	6.88325	7.16299	8.14385	7.9874	8.10061	8.48979
UF_Ac_107928_m1	7.UF_CU.1795.C1	-1.06543	-2.09279	0.0307985	0.412332	12.8694	12.5461	11.63	11.6069	10.97	11.4137	11.2509	11.5354
UF_Ac_107929_m2	7.UF_CU.1795.C1	-1.25499	-2.38665	0.0103579	0.300809	11.9014	11.6712	10.8829	10.8164	9.90841	10.1994	10.3389	10.4797
UF_Ac_107933_m2	7.UF_CU.1812.C2_MINUS	-3.37901	-10.4036	0.00641474	0.271108	12.8647	14.3976	13.3325	10.4105	9.58355	8.79584	12.3698	8.83036
UF_Ac_107934_m1	7.UF_CU.1817.C1	1.98327	3.95389	0.00181559	0.194046	10.3594	9.75792	9.86557	9.71086	11.4307	11.9336	11.7757	12.5699
UF_Ac_107935_m2	7.UF_CU.1817.C1	1.52715	2.88216	0.00648093	0.271566	8.68807	8.5889	8.74749	8.41976	9.38474	10.3583	10.3694	10.6934
UF_Ac_108003_m2	7.UF_CU.3.C1184	1.14842	2.21671	0.0335479	0.42643	7.9098	8.56964	8.81733	8.5665	10.1111	9.75907	9.63767	8.80711
UF_Ac_108022_m1	7.UF_CU.3.C2110	-1.82718	-3.54842	0.0474543	0.471932	11.7441	11.151	12.0332	11.807	11.3363	9.13956	9.09826	8.87854
UF_Ac_108024_m1	7.UF_CU.3.C2184	-1.48658	-2.80224	0.0318715	0.418419	11.9511	10.907	10.2272	10.3614	9.29128	9.12456	9.23311	10.2225
UF_Ac_108028_m1	7.UF_CU.3.C2343	1.0953	2.13658	0.00289381	0.211529	13.3913	13.7204	13.5807	13.5522	15.0305	14.6401	14.5332	14.3469
UF_Ac_108053_m2	7.UF_CU.3.C3018_MINUS	-1.03698	-2.05192	0.041135	0.45304	8.91947	10.1099	10.1561	10.4696	8.7043	8.63533	8.84079	8.78897
UF_Ac_108134_m1	7.UF_CU.3333.C1	2.34995	5.09808	0.00150371	0.193085	10.9813	10.323	9.6225	9.83484	12.9677	12.2308	12.1393	12.9301
UF_Ac_108135_m2	7.UF_CU.3333.C1	2.36873	5.16486	0.001697	0.193547	11.8875	10.975	10.3764	10.7643	13.8024	13.1295	12.9365	13.7036
UF_Ac_108141_m2	7.UF_CU.3550.C1	-1.09488	-2.13595	0.0311465	0.414176	9.71205	10.1458	11.0803	10.8545	9.59497	8.61762	9.24562	9.01407
UF_Ac_108158_m1	7.UF_CU.3855.C1_MINUS	-1.11971	-2.17304	0.00223954	0.197873	9.7114	9.40365	9.63032	9.78926	8.14921	8.45334	8.59455	8.79256
UF_Ac_108186_m1	7.UF_CU.4314.C1	-1.97256	-3.92464	0.000936892	0.179802	11.0674	10.714	10.334	10.0607	8.27712	8.72444	8.86727	8.98807
UF_Ac_108224_m1	7.UF_CU.544.C1	-1.19423	-2.28822	0.00199283	0.196741	13.5324	13.2305	13.9449	13.6488	12.3469	12.5641	12.5905	12.0528
UF_Ac_108225_m2	7.UF_CU.544.C1	-1.14652	-2.21379	0.000717699	0.172619	13.7423	13.4223	13.9102	13.9535	12.4535	12.536	12.7934	12.5387
UF_Ac_108237_m2	7.UF_CU.5677.C1_MINUS	1.09791	2.14045	0.018392	0.350102	10.9548	11.5053	10.9533	11.2552	12.7529	11.8254	11.4956	12.4447
UF_Ac_108254_m1	7.UF_CU.6191.C1	1.17412	2.25656	0.00240002	0.202612	13.3513	12.7597	12.7508	12.6437	14.298	13.942	14.0214	14.0509
UF_Ac_108255_m2	7.UF_CU.6191.C1	1.15723	2.23028	0.0154399	0.329964	13.1886	12.4433	12.6317	12.4854	14.3141	14.0153	13.9875	13.3466
UF_Ac_108266_m1	7.UF_CU.6611.C1	-2.06069	-4.17187	0.0116014	0.308541	10.179	8.6645	8.37076	7.98438	7.24803	7.00828	6.75879	6.70742
UF_Ac_108308_m1	7.UF_CU.74.C1_MINUS	1.67622	3.19589	0.000119821	0.0986779	11.2267	10.9908	11.2207	11.3055	12.5708	12.9537	13.1593	12.8819
UF_Ac_108343_m2	7.UF_CU.8641.C1_MINUS	1.02316	2.03236	0.00238457	0.202612	10.5935	10.8159	10.4513	10.8692	11.9254	11.5996	11.1028	11.8625
UF_Ac_108349_m2	7.UF_CU.878.C1	-1.01665	-2.02321	0.0080031	0.283267	10.0224	10.6208	9.79678	9.87311	9.3744	9.23405	8.94791	8.96279
UF_Ac_108409_m2	AXOP26-F-036620-501	1.95865	3.88698	0.00982777	0.297118	11.4395	11.1091	12.3682	12.6004	13.4232	13.0173	13.1777	14.3882
UF_Ac_108534_m1	CNSN01-F-022027-501_MINUS	-1.36802	-2.58116	0.00205092	0.197838	13.9512	13.8425	13.7092	13.5867	11.9724	12.6066	12.4997	12.8121
UF_Ac_108535_m2	CNSN01-F-022027-501_MINUS	-1.49023	-2.80935	0.000245279	0.131999	10.797	10.8903	10.9602	10.9513	9.06201	9.35999	9.79363	9.53354
UF_Ac_108612_m1	CNSN01-F-045021-501	2.88701	7.39735	0.0228982	0.373677	9.24233	9.05789	8.90679	12.2187	14.3157	13.4073	8.96528	12.022
UF_Ac_108620_m1	CNSN01-F-046223-501	-1.07324	-2.10415	0.00370544	0.224177	11.5315	11.3359	11.1487	11.0245	10.6154	10.1646	10.1247	9.97423
UF_Ac_108621_m2	CNSN01-F-046223-501	-1.10679	-2.15367	0.00304308	0.212607	11.9685	11.7033	11.5178	11.525	10.9978	10.4448	10.4273	10.4389
UF_Ac_108671_m2	CNSN01-F-056901-501_MINUS	1.24151	2.36445	0.0355261	0.43117	7.72679	7.63606	7.8715	9.31813	10.014	9.61544	7.82787	8.94656
UF_Ac_108696_m1	CNSN01-F-062148-501	-1.19017	-2.2818	0.00374713	0.224177	11.1828	10.7548	10.3181	10.4112	9.78174	9.33911	9.76712	9.39681
UF_Ac_108697_m2	CNSN01-F-062148-501	-1.26485	-2.40301	0.00627851	0.268355	9.59901	10.2091	9.53256	9.46621	8.89783	8.35324	8.67111	8.10298
UF_Ac_108876_m1	CNSN01-F-093343-501	1.42664	2.68821	0.0208792	0.36289	7.72872	8.38362	7.58599	7.65262	9.11863	8.79585	8.63185	10.1791
UF_Ac_108877_m2	CNSN01-F-093343-501	1.29066	2.4464	0.0272884	0.39715	8.17855	9.52124	8.27617	8.03625	10.0826	9.54114	9.58132	10.0842
UF_Ac_108916_m1	CNSN01-F-104355-501	1.53182	2.89151	0.00381654	0.22593	8.25382	9.39382	8.94084	8.96131	10.4529	10.093	10.3009	10.5443
UF_Ac_108917_m2	CNSN01-F-104355-501	1.75864	3.3838	0.00711302	0.279568	8.65985	10.2152	9.64019	9.71058	11.3612	11.0108	11.113	11.4032
UF_Ac_108940_m1	CNSN02-F-021306-501_MINUS	1.80923	3.50454	0.0472442	0.471932	8.22926	9.02415	9.50024	9.34924	10.4439	11.9788	12.1594	9.59281
UF_Ac_108941_m2	CNSN02-F-021306-501_MINUS	1.92988	3.81025	0.0444782	0.464169	9.15248	9.83752	10.3531	10.1532	11.4635	13.1399	13.1136	10.4426
UF_Ac_108942_m1	CNSN02-F-021583-501_MINUS	1.15133	2.22118	0.026872	0.396125	12.4472	12.2823	12.3309	12.3349	14.1025	12.7657	12.6033	13.7294
UF_Ac_108943_m2	CNSN02-F-021583-501_MINUS	1.17585	2.25926	0.0205925	0.361849	12.0674	12.0623	12.2401	12.0607	13.806	12.4687	12.4883	13.5231
UF_Ac_109062_m1	MCCN24-F-032206-501	4.94466	30.7958	0.00030281	0.135213	9.25021	8.29603	7.72537	7.58086	13.9338	12.5618	12.1504	13.7434
UF_Ac_109063_m2	MCCN24-F-032206-501	4.87983	29.4425	0.00029575	0.135213	9.27281	8.31753	7.80849	7.54914	13.8652	12.5219	12.1698	13.6976
UF_Ac_109126_m1	PEG002-C-004780-501	-1.13966	-2.2033	0.00907605	0.291938	13.0621	12.5165	12.0564	12.1818	11.2677	11.7644	11.6991	11.2792
UF_Ac_109194_m1	PEG002-C-106695-501_MINUS	-2.154	-4.4506	0.0426395	0.459355	10.383	10.0779	7.62246	7.29747	7.01936	7.29339	6.89971	7.34297
UF_Ac_109198_m1	PEG002-C-107219-501_MINUS	-1.68039	-3.20514	0.00720613	0.279642	9.95652	10.0689	10.6837	10.6328	8.84463	7.81527	7.72739	9.02653
UF_Ac_109242_m1	PEG003-C-035219-501	1.94951	3.86242	0.031333	0.414256	12.3819	10.7893	11.2813	11.4158	13.8706	12.3503	12.1535	14.2458
UF_Ac_109243_m2	PEG003-C-035219-501	1.62096	3.07581	0.0470481	0.471456	12.373	10.7722	11.3049	11.044	13.4484	11.8089	12.1913	13.7339
UF_Ac_109244_m1	PEG003-C-035226-501	-1.27954	-2.42761	0.041799	0.45569	12.5722	11.8662	11.7967	11.813	10.0574	11.6141	11.8159	10.6323
UF_Ac_109245_m2	PEG003-C-035226-501	-1.52558	-2.87903	0.0242145	0.383016	11.3311	10.6488	10.691	10.399	8.66511	9.86331	10.7277	8.98757
UF_Ac_109258_m1	PEG003-C-201913-501	-1.47594	-2.78165	0.049216	0.478844	14.9011	13.6066	13.7188	13.8113	11.8446	12.2882	12.4795	13.6165
UF_Ac_109259_m2	PEG003-C-201913-501	-1.70121	-3.25173	0.0254138	0.38968	12.6244	11.4554	11.7411	11.941	9.38089	10.0622	10.3899	11.2103
UF_Ac_109284_m1	PEG003-C-217272-501	-1.26597	-2.40488	0.00585303	0.259539	14.0213	13.9481	13.0768	13.0356	12.4937	12.2804	12.3773	12.4051
UF_Ac_109347_m2	7.UF_CU.10040.C1	-1.16122	-2.23647	0.00555953	0.254421	12.6359	12.9165	12.7505	12.5315	11.7113	10.9849	11.1268	11.9426
UF_Ac_109364_m1	7.UF_CU.10487.C1	1.41476	2.66615	0.0443676	0.464169	13.3387	12.8371	13.2941	13.3394	15.1568	13.4653	13.3193	15.1876
UF_Ac_109386_m1	7.UF_CU.10957.C1	-1.37346	-2.59091	0.0353308	0.43117	11.4546	10.9236	10.8337	10.9143	9.03919	10.7595	10.7307	9.34755
UF_Ac_109387_m2	7.UF_CU.10957.C1	-1.4867	-2.80248	0.0101954	0.298736	10.4915	10.0351	9.51519	9.61849	8.31477	9.18724	9.22775	8.11101
UF_Ac_109392_m1	7.UF_CU.1114.C1_MINUS	-1.23245	-2.34966	0.0283654	0.40267	9.1217	9.12862	9.72232	9.66469	8.86739	7.81708	8.13407	7.4035
UF_Ac_109410_m1	7.UF_CU.11794.C1	1.02948	2.04129	0.00645942	0.271566	11.2124	11.3256	11.8398	11.9306	12.718	12.4983	12.6475	12.2208
UF_Ac_109420_m1	7.UF_CU.11961.C1_MINUS	-1.32376	-2.50317	0.00164272	0.193509	8.89648	8.95894	8.19296	8.30132	7.53068	7.34782	7.24327	7.30507
UF_Ac_109606_m1	7.UF_CU.16502.C1	-1.51618	-2.86032	6.29755e-05	0.0887995	11.765	12.0385	11.532	11.8088	10.3133	10.1959	10.2779	10.3752
UF_Ac_109607_m2	7.UF_CU.16502.C1	-1.64638	-3.13047	4.54465e-05	0.0887995	10.6018	11.0162	10.7927	10.8035	9.12752	8.9563	9.43491	9.15382
UF_Ac_109630_m1	7.UF_CU.2315.C1	-1.06176	-2.08748	0.034009	0.428695	13.3259	12.9566	13.0739	13.1375	11.5116	12.8346	12.8855	11.8312
UF_Ac_109631_m2	7.UF_CU.2315.C1	-1.17136	-2.25224	0.0255755	0.39071	14.1785	13.7714	13.8169	13.7453	12.1278	13.4936	13.5283	12.5782
UF_Ac_109700_m1	7.UF_CU.3.C2236	-1.03086	-2.04324	0.00881091	0.288772	14.8095	15.0031	15.3923	15.5967	14.3841	13.6486	13.8164	14.098
UF_Ac_109706_m1	7.UF_CU.3.C2376	-1.46939	-2.76905	0.0102304	0.299067	15.2626	15.1575	14.4856	14.4903	14.1634	12.9758	12.9888	13.3543
UF_Ac_109707_m2	7.UF_CU.3.C2376	-1.3985	-2.63627	0.00583168	0.259539	14.6234	14.6732	14.1306	14.1182	13.6683	12.6815	12.6691	12.8819
UF_Ac_109714_m1	7.UF_CU.3.C2500_MINUS	1.04407	2.06204	0.0243529	0.384434	12.4214	13.4147	12.177	13.8701	14.4716	13.8843	13.5836	13.7863
UF_Ac_109782_m1	7.UF_CU.3.C4042	2.78764	6.90499	0.00874471	0.288772	10.418	11.4729	11.6931	11.6065	14.5254	12.5361	12.6504	14.785
UF_Ac_109783_m2	7.UF_CU.3.C4042	2.80164	6.97233	0.0076918	0.280947	8.77545	9.78568	10.2694	10.0978	12.9778	10.967	11.214	13.0814
UF_Ac_109792_m1	7.UF_CU.3.CB184	4.46207	22.0403	0.000392708	0.135213	9.42651	10.7954	8.87384	8.86296	13.9107	14.7896	14.7182	13.8119
UF_Ac_109826_m1	7.UF_CU.3572.C1_MINUS	-1.82037	-3.53172	0.00516456	0.247554	10.2503	10.319	9.63392	9.6166	8.60338	8.61694	8.71853	7.46234
UF_Ac_109827_m2	7.UF_CU.3572.C1_MINUS	-1.32075	-2.49795	0.00411328	0.22736	8.86949	8.86155	8.65243	8.75457	7.56768	8.0079	7.91373	6.94381
UF_Ac_109838_m1	7.UF_CU.4012.C1	-1.38194	-2.60619	0.0238508	0.380246	12.9321	13.1126	12.8249	12.9881	11.5544	12.5799	12.3859	10.7681
UF_Ac_109839_m2	7.UF_CU.4012.C1	-1.4533	-2.73834	0.0459048	0.468324	11.1059	11.2667	11.2838	11.1299	9.77469	10.8708	10.7825	8.61809
UF_Ac_109842_m1	7.UF_CU.404.C1	-1.33009	-2.51418	0.0435435	0.461287	12.5469	11.7802	11.6943	11.6313	9.89973	11.4867	11.7407	10.4863
UF_Ac_109906_m1	7.UF_CU.5883.C1	1.03339	2.04683	0.036006	0.433869	11.9004	12.3326	11.1752	11.2514	12.8242	12.5162	12.3113	13.3085
UF_Ac_109917_m2	7.UF_CU.6118.C1_MINUS	1.0007	2.00097	0.025108	0.389093	7.5779	7.86712	7.38708	7.57205	8.66362	8.0541	8.02717	9.22244
UF_Ac_109939_m2	7.UF_CU.6633.C1	1.49345	2.81561	0.0200699	0.358939	10.1235	10.9673	10.9519	11.0033	13.0034	12.1128	11.9009	11.5385
UF_Ac_109970_m1	7.UF_CU.7218.C1_MINUS	1.42882	2.69226	0.000683297	0.172619	10.3014	10.4047	10.6187	10.8944	12.1766	11.7738	12.1232	11.624
UF_Ac_109971_m2	7.UF_CU.7218.C1_MINUS	1.07643	2.10881	0.0144315	0.325778	11.9192	11.8089	12.0903	12.4439	13.5743	13.1803	13.0667	12.5267
UF_Ac_109981_m2	7.UF_CU.7405.C1_MINUS	1.82833	3.55125	0.0299591	0.408822	7.92698	8.15632	8.36372	8.1327	9.10936	11.293	11.3887	9.36625
UF_Ac_110018_m1	7.UF_CU.8443.C1	-2.37595	-5.19078	4.83905e-05	0.0887995	15.2756	15.0467	14.9939	14.9113	12.5862	12.8791	13.277	12.4827
UF_Ac_110019_m2	7.UF_CU.8443.C1	-2.15448	-4.4521	0.000129187	0.0986779	15.4604	15.2147	14.9519	14.9799	12.9649	13.3974	13.4277	12.8001
UF_Ac_110039_m2	7.UF_CU.8793.C1_MINUS	-1.16468	-2.24184	0.00259092	0.204376	9.02493	8.86745	9.03615	8.88639	8.15765	7.51768	8.13859	7.37381
UF_Ac_110078_m1	7.UF_CU.9665.C1	-1.06672	-2.09466	0.016647	0.338495	10.6318	10.3551	10.6946	10.4035	8.80615	9.43212	9.76718	9.93006
UF_Ac_110079_m2	7.UF_CU.9665.C1	-1.17325	-2.25519	0.00238911	0.202612	12.3506	11.8899	12.0388	11.9359	10.5495	10.9188	11.1014	11.1484
UF_Ac_110087_m2	7.UF_CU.sd.31.C10_MINUS	-1.66522	-3.17163	0.0129497	0.320078	13.4507	14.7475	14.547	14.5298	12.0856	12.5015	12.4443	13.1824
UF_Ac_110097_m2	AXON26-F-037831-501_MINUS	-1.1864	-2.27584	0.0208945	0.36289	12.5194	13.2432	14.0153	13.7612	12.004	11.7755	11.9359	12.2321
UF_Ac_110178_m1	CNSN01-C-009140-501	1.33136	2.5164	0.0113244	0.308256	8.01171	8.33982	8.69464	8.5093	9.52093	10.2555	10.3762	9.11084
UF_Ac_110184_m1	CNSN01-C-009609-501	1.18784	2.27812	0.0152484	0.328263	7.75357	7.80235	8.25486	8.28775	8.58987	8.85015	9.24533	9.75314
UF_Ac_110274_m1	CNSN01-F-010379-501	-1.27456	-2.41925	0.0457166	0.468324	10.7332	11.2683	11.8225	11.7995	9.86516	9.11598	9.41906	10.8561
UF_Ac_110275_m2	CNSN01-F-010379-501	-1.61611	-3.06548	0.0430794	0.460777	10.8924	11.1158	10.8282	10.8364	8.91302	8.06904	8.71917	10.6851
UF_Ac_110294_m1	CNSN01-F-012615-501	-1.10783	-2.15521	0.0278705	0.40021	13.1418	13.5173	12.4217	12.5384	12.4964	11.879	11.599	11.5802
UF_Ac_110297_m2	CNSN01-F-025130-501_MINUS	-1.08545	-2.12204	0.0318775	0.418419	15.2876	15.0758	14.5214	14.3868	13.1734	14.0272	14.3424	14.203
UF_Ac_110391_m2	CNSN01-F-055019-501	-1.35146	-2.55171	0.0494956	0.478978	11.7389	11.4758	10.5131	10.7238	9.31041	10.7648	11.0908	9.54053
UF_Ac_110395_m2	CNSN01-F-055273-501	-1.15598	-2.22836	0.0223996	0.372883	8.72435	8.78897	9.95844	8.68981	7.0992	7.16188	8.75657	8.31108
UF_Ac_110478_m1	CNSN01-F-076842-501	2.02655	4.0743	0.00351429	0.222197	9.55574	9.20236	10.6096	10.5874	11.6473	11.6704	11.5333	12.1872
UF_Ac_110479_m2	CNSN01-F-076842-501	2.68202	6.41754	9.47126e-05	0.0897079	9.43407	9.55666	9.91175	10.0302	12.1792	12.0167	12.0757	12.7823
UF_Ac_110492_m1	CNSN01-F-078307-501	-2.23322	-4.70181	0.0227349	0.37356	10.1223	8.71209	11.0459	10.8572	7.47981	7.00468	7.00489	8.60163
UF_Ac_110493_m2	CNSN01-F-078307-501	-1.8281	-3.55068	0.0134837	0.324649	9.25156	8.18026	10.0625	9.49493	7.00415	6.71342	6.95463	7.88809
UF_Ac_110518_m1	CNSN01-F-085081-501	2.87715	7.34697	0.000244047	0.131999	9.763	10.968	10.4864	10.2631	13.3977	13.3568	13.3269	12.9976
UF_Ac_110519_m2	CNSN01-F-085081-501	3.02659	8.14884	1.8673e-05	0.0887995	9.88869	10.588	10.3042	10.0635	13.3188	13.419	13.2952	13.0644
UF_Ac_110580_m1	CNSN01-F-096267-501	-1.40096	-2.64078	0.00459148	0.235839	8.09048	7.72284	8.85575	8.8198	6.7591	6.72517	6.88258	6.88523
UF_Ac_110600_m1	CNSN01-F-103688-501	1.09267	2.13268	0.0145088	0.325778	10.6147	11.1718	10.3192	10.0893	12.0037	11.4796	11.2808	11.8849
UF_Ac_110601_m2	CNSN01-F-103688-501	1.02232	2.03118	0.0181298	0.347607	9.691	10.3232	9.59177	9.19662	11.1223	10.4951	10.4241	10.8935
UF_Ac_110641_m2	CNSN01-F-109855-501_MINUS	-1.62551	-3.08551	0.00671626	0.277112	15.3683	16.1253	15.0268	15.4122	13.5427	14.2663	14.8872	13.7171
UF_Ac_110748_m1	MCCN20-F-113690-501	-1.14268	-2.2079	0.0136772	0.324748	8.51946	7.72394	7.18814	7.55768	6.67879	7.1402	6.66295	6.60791
UF_Ac_110749_m2	MCCN20-F-113690-501	-1.45692	-2.74522	0.00686072	0.277196	8.95444	8.27139	7.44797	7.97579	6.75419	7.48308	6.72612	6.70816
UF_Ac_110776_m1	PEG001-C-003019-301_MINUS	-1.0617	-2.08739	0.0370243	0.43813	13.9718	14.3298	13.7995	13.783	12.776	13.7513	13.7313	12.3904
UF_Ac_110826_m1	PEG001-C-009793-301_MINUS	-1.27461	-2.41933	0.0496559	0.479349	10.9342	11.405	10.5686	10.6481	9.24323	9.2619	8.9905	10.7543
UF_Ac_110870_m1	PEG002-C-011772-301_MINUS	-1.24741	-2.37414	0.00242634	0.202937	8.85549	8.5469	8.58929	8.29485	7.31723	7.59006	7.93011	7.02493
UF_Ac_110912_m1	PEG002-C-106778-501_MINUS	-1.5331	-2.89406	0.0176988	0.343452	8.77278	10.0111	10.387	10.2675	8.04323	8.50296	8.60371	7.9153
UF_Ac_110945_m2	PEG002-C-112486-501	-2.1686	-4.49588	0.000547209	0.169235	12.7265	11.7359	12.1152	11.7984	9.73331	9.95801	10.1144	10.1439
UF_Ac_110947_m2	PEG003-C-030940-501_MINUS	-1.29875	-2.46016	0.0262826	0.39414	9.74565	9.18724	8.17891	8.11511	7.94162	7.53853	7.82063	7.56244
UF_Ac_110962_m1	PEG003-C-034701-501	-1.19225	-2.28508	0.00473258	0.239963	8.96026	8.34403	9.18718	9.10035	7.78571	7.57401	7.12831	7.73443
UF_Ac_110963_m2	PEG003-C-034701-501	-1.02599	-2.03635	0.00504347	0.246682	8.92966	8.85939	9.33675	9.31684	8.38269	7.84868	7.69195	7.88488
UF_Ac_110989_m2	PEG003-C-204883-501	1.06097	2.08633	0.00105578	0.182481	7.21832	6.89548	7.07319	7.30044	7.91419	8.52221	8.09883	8.25881
UF_Ac_111026_m1	PEG003-C-222844-501	1.65221	3.14315	0.00318101	0.216413	12.4966	13.0726	13.5893	13.3526	15.0452	14.1718	14.3631	14.6841
UF_Ac_111027_m2	PEG003-C-222844-501	1.7261	3.30833	0.00275258	0.209576	11.3711	11.9183	12.4063	12.2396	14.0109	13.089	13.2663	13.6022
UF_Ac_111066_m1	7.UF_CU.10143.C1	-1.74169	-3.34426	0.00991556	0.297118	14.7247	13.1861	14.2534	14.2759	12.4898	11.8499	11.9335	12.5689
UF_Ac_111068_m1	7.UF_CU.10219.C1	-1.08802	-2.12583	0.00955764	0.296612	17.5446	17.6157	16.9425	16.8622	16.0897	16.6738	16.6518	16.0461
UF_Ac_111069_m2	7.UF_CU.10219.C1	-1.08614	-2.12305	0.00934302	0.294978	16.4678	16.3944	15.8067	15.954	15.1062	15.6366	15.5506	14.7842
UF_Ac_111168_m1	7.UF_CU.12478.C1	-1.91144	-3.76186	0.00102369	0.182481	9.76855	9.1427	9.57862	9.59226	7.13516	7.86613	8.25306	7.56761
UF_Ac_111176_m1	7.UF_CU.1302.C1_MINUS	-1.76793	-3.40564	0.0361933	0.434814	12.4512	13.2444	12.9428	12.8489	11.312	12.0167	12.3172	9.80871
UF_Ac_111177_m2	7.UF_CU.1302.C1_MINUS	-1.83542	-3.56874	0.0262395	0.394103	11.3727	12.1692	11.8769	11.7825	10.0852	10.684	11.3291	8.77355
UF_Ac_111246_m1	7.UF_CU.14881.C1	-1.30843	-2.47672	0.034842	0.43117	13.8242	14.1458	14.2148	14.2319	12.7499	13.5917	13.7035	11.8707
UF_Ac_111247_m2	7.UF_CU.14881.C1	-1.42913	-2.69283	0.0108431	0.304933	13.9208	14.2542	13.895	13.7776	12.625	13.0342	13.4435	11.8602
UF_Ac_111250_m1	7.UF_CU.14894.C1	2.76441	6.79472	0.0253265	0.38968	8.99629	8.85256	9.25211	9.0009	11.6048	10.085	10.0244	13.6091
UF_Ac_111251_m2	7.UF_CU.14894.C1	2.70478	6.51958	0.023684	0.378652	8.79612	8.73328	9.13142	8.96123	11.436	9.89236	9.95204	13.3318
UF_Ac_111263_m2	7.UF_CU.15022.C1	-1.49298	-2.81469	0.0149691	0.328263	7.91991	8.80313	9.19954	9.27944	7.56342	7.54182	7.03941	6.62956
UF_Ac_111264_m1	7.UF_CU.15114.C1	1.30531	2.47137	0.00722007	0.279642	8.14252	8.48836	7.91316	7.75647	10.0284	9.24899	8.99684	9.23035
UF_Ac_111266_m1	7.UF_CU.1513.C1	-1.13565	-2.19717	0.00356483	0.222197	10.6823	11.0201	11.1589	11.1712	10.2023	9.60681	9.83307	9.53819
UF_Ac_111267_m2	7.UF_CU.1513.C1	-1.29964	-2.46168	0.00120249	0.189119	11.3186	11.7067	11.7012	11.4508	10.5892	9.89976	10.3924	9.96715
UF_Ac_111391_m2	7.UF_CU.2759.C1	-1.10761	-2.15488	0.0140438	0.324822	9.20331	8.27204	9.34756	9.15469	8.00661	7.67698	7.49062	7.81325
UF_Ac_111414_m1	7.UF_CU.3.C1306	1.68316	3.2113	0.00688471	0.277196	14.0319	13.8996	13.8436	13.9127	15.5664	14.7235	15.0437	16.4091
UF_Ac_111437_m2	7.UF_CU.3.C1944	-1.05335	-2.07534	0.0461422	0.469077	9.3389	9.36909	9.79402	9.71599	8.33351	9.26008	9.22028	7.72926
UF_Ac_111468_m1	7.UF_CU.3.C2905	3.17276	9.01771	0.00156982	0.193085	13.1897	11.8442	11.507	11.5653	15.7173	14.6034	14.7693	15.6846
UF_Ac_111469_m2	7.UF_CU.3.C2905	3.06372	8.36128	0.00220649	0.197838	13.6053	12.1702	11.792	11.8435	15.8778	14.8612	15.0453	15.9534
UF_Ac_111501_m2	7.UF_CU.3.C3653_MINUS	1.11883	2.1717	0.0225188	0.372883	9.65875	9.78153	10.1098	10.4909	11.2011	10.4172	10.3338	11.5205
UF_Ac_111521_m2	7.UF_CU.3.C697_MINUS	-1.71796	-3.2897	0.0153042	0.328263	10.4239	8.98217	9.86461	10.103	8.54508	7.36274	7.40038	8.30942
UF_Ac_111530_m1	7.UF_CU.3.C951	-1.36508	-2.57591	0.0372368	0.43889	13.9954	14.0747	14.284	14.2002	12.5535	13.8097	13.7577	11.8798
UF_Ac_111537_m2	7.UF_CU.3062.C1_MINUS	-1.52437	-2.87662	0.00788587	0.280947	9.68111	8.64097	8.52784	8.56625	7.03801	7.95138	7.28094	7.64182
UF_Ac_111582_m1	7.UF_CU.4029.C1	-1.26778	-2.4079	0.04477	0.465405	11.2225	11.5938	11.9897	11.8916	11.2617	9.99014	10.3795	9.50712
UF_Ac_111635_m2	7.UF_CU.5552.C1	-1.07208	-2.10247	0.00578947	0.258658	14.4695	14.3249	14.3907	14.1741	13.1217	13.6078	13.9607	12.9547
UF_Ac_111637_m2	7.UF_CU.558.C1	2.02374	4.06636	0.00189587	0.194046	9.11726	9.39084	10.4055	10.3676	11.4818	11.4714	11.852	11.8223
UF_Ac_111649_m2	7.UF_CU.5788.C1	1.34344	2.53755	0.00215978	0.197838	10.5943	10.865	10.8482	10.7954	12.4355	11.7615	11.4771	12.2566
UF_Ac_111686_m1	7.UF_CU.679.C2	-1.22206	-2.3328	0.0191702	0.354257	13.2068	12.1788	11.8639	11.9705	11.2267	10.8936	11.0807	11.4228
UF_Ac_111714_m1	7.UF_CU.7208.C1	-2.41518	-5.33387	0.000629065	0.170117	11.3372	11.5426	10.7664	10.8772	8.21272	8.78782	9.24813	9.22534
UF_Ac_111718_m1	7.UF_CU.7288.C1_MINUS	1.4051	2.64836	0.00191759	0.194046	7.79992	7.93943	8.16396	8.10581	9.35428	9.70923	9.8889	8.9362
UF_Ac_111719_m2	7.UF_CU.7288.C1_MINUS	1.28413	2.43534	0.00432501	0.232084	7.77341	7.85471	7.97177	8.08213	9.26664	9.4777	9.73855	8.63268
UF_Ac_111732_m1	7.UF_CU.7503.C1	-1.0427	-2.06008	0.00331186	0.220792	18.0521	18.1975	18.1643	18.1374	17.4505	17.1272	17.0847	16.7159
UF_Ac_111733_m2	7.UF_CU.7503.C1	-1.47187	-2.77381	0.0120156	0.312409	17.827	18.0911	18.0396	17.9964	17.2286	16.5661	16.5764	15.7206
UF_Ac_111752_m1	7.UF_CU.8114.C1	-1.59175	-3.01415	0.0076432	0.280947	9.84747	10.7309	11.0999	10.8915	8.85624	9.46487	9.34306	8.53858
UF_Ac_111753_m2	7.UF_CU.8114.C1	-1.25455	-2.38593	0.00278091	0.209669	10.305	10.7745	11.0049	11.1605	9.23606	9.85028	9.46426	9.50519
UF_Ac_111762_m1	7.UF_CU.8389.C1_MINUS	-1.00174	-2.00242	0.0138769	0.324822	8.93241	8.51059	8.72974	8.81298	7.66015	7.11724	7.4751	8.25281
UF_Ac_111791_m2	7.UF_CU.910.C9	-1.01895	-2.02644	0.0193017	0.354744	13.6234	13.3927	13.8313	13.7515	12.1411	13.0781	13.3348	12.4032
UF_Ac_111853_m2	AXOP11-F-029009-501	-1.47447	-2.77881	0.000623004	0.170117	10.5752	10.2216	9.84257	10.0057	8.8567	8.70983	9.05249	8.55966
UF_Ac_111916_m1	CNSN01-C-009124-501	-1.99436	-3.9844	0.0486532	0.475865	14.9805	16.2024	17.3823	17.4121	13.9796	13.3649	13.3259	15.272
UF_Ac_111952_m1	CNSN01-F-000544-501	-1.10252	-2.14729	0.0169397	0.339066	8.66886	8.94912	9.38567	9.06008	8.40938	7.69899	7.94516	7.30185
UF_Ac_112032_m1	CNSN01-F-010766-501_MINUS	-1.51658	-2.86113	0.0270981	0.396528	12.6963	12.3787	11.7704	11.9074	10.4569	11.7892	11.7995	10.1129
UF_Ac_112060_m1	CNSN01-F-030927-501	-1.68882	-3.22393	0.0392507	0.44544	13.0189	12.9565	12.8646	12.94	10.9023	12.6464	12.6369	10.2674
UF_Ac_112061_m2	CNSN01-F-030927-501	-1.75363	-3.37205	0.0263955	0.394179	12.9353	12.712	12.4996	12.6236	10.5739	12.2694	12.2367	10.121
UF_Ac_112071_m2	CNSN01-F-032944-501	-1.385	-2.61172	0.0370625	0.438179	7.42155	9.14905	7.89374	7.02725	6.65823	6.48763	6.69854	6.62479
UF_Ac_112093_m2	CNSN01-F-044346-501_MINUS	-1.21491	-2.32126	0.0121661	0.312409	9.08834	7.96344	7.81226	8.35545	7.21686	7.38799	7.10018	7.02996
UF_Ac_112220_m1	CNSN01-F-070993-501	1.0602	2.08522	0.0285383	0.40267	15.1596	14.7926	15.4099	15.6291	16.2979	15.6691	15.5202	16.7596
UF_Ac_112246_m1	CNSN01-F-075876-501	2.17799	4.52522	0.00115314	0.189119	9.39472	9.58717	9.55669	9.57894	11.0785	12.7085	12.0671	11.6174
UF_Ac_112247_m2	CNSN01-F-075876-501	1.64302	3.12318	0.00750948	0.280911	8.06432	8.2757	8.31928	8.09326	9.22689	10.7277	10.6273	9.57091
UF_Ac_112253_m2	CNSN01-F-076341-501	2.07657	4.21803	0.00294777	0.211529	12.6818	12.4484	11.5746	11.8475	13.8613	14.2985	14.0791	15.0209
UF_Ac_112308_m1	CNSN01-F-084390-501	-1.04436	-2.06245	0.00256523	0.204376	10.5554	10.7638	10.3832	10.3387	9.30285	9.74863	9.93553	9.4021
UF_Ac_112336_m1	CNSN01-F-090455-501	-1.83691	-3.57244	0.00125392	0.189119	12.7673	12.7914	12.8281	11.4469	10.5647	10.4693	11.9557	10.4083
UF_Ac_112345_m2	CNSN01-F-091679-501_MINUS	-1.31194	-2.48275	0.0139576	0.324822	10.5477	9.57937	9.3236	9.3077	8.45919	8.88444	8.72435	8.24335
UF_Ac_112430_m1	CNSN27-F-039034-501_MINUS	1.63035	3.09587	0.0190281	0.353663	7.60344	7.09883	6.95705	8.95698	9.37139	9.573	6.90967	9.93759
UF_Ac_112440_m1	CNSN27-F-041099-501_MINUS	1.01113	2.0155	0.0349997	0.43117	9.58788	10.1221	10.7817	10.6394	11.2131	10.6046	10.8139	11.5316
UF_Ac_112460_m1	MCC015-F-019543-501_MINUS	3.38789	10.4678	0.00882523	0.288772	7.41142	8.47293	7.76278	7.82439	12.3918	12.1229	11.8449	9.46594
UF_Ac_112461_m2	MCC015-F-019543-501_MINUS	3.31792	9.97228	0.00968927	0.297055	7.40672	8.49552	7.73933	7.93117	12.3761	12.0805	11.7036	9.42312
UF_Ac_112529_m2	PEG001-C-001562-301	1.00104	2.00145	0.0311881	0.414176	7.7855	7.92088	8.14711	7.82961	8.90115	7.92192	8.55757	9.55698
UF_Ac_112535_m2	PEG001-C-002892-301_MINUS	-1.06956	-2.09879	0.0180467	0.346858	10.0908	9.84486	9.73437	9.77217	8.25233	8.6512	8.96214	9.42126
UF_Ac_112571_m2	PEG002-C-002319-301	1.25725	2.3904	0.0149523	0.328263	12.5942	13.0974	12.5507	12.6388	13.96	13.4756	13.3769	14.6719
UF_Ac_112662_m1	PEG002-C-110474-501	-1.47768	-2.78501	0.01771	0.343452	11.0293	11.4259	10.8787	10.6628	9.39357	8.76378	9.09814	10.4683
UF_Ac_112663_m2	PEG002-C-110474-501	-1.47375	-2.77743	0.02852	0.40267	11.8763	12.0742	11.5557	11.458	9.99942	9.46288	9.81241	11.399
UF_Ac_112691_m2	PEG003-C-034806-501	1.1052	2.15129	0.0358916	0.433832	8.33147	9.0051	9.2674	9.4088	10.6532	9.53839	9.58895	9.77342
UF_Ac_112768_m1	PEG003-C-220676-501	-1.1786	-2.26357	0.00094188	0.179802	12.8322	12.9336	12.883	12.834	11.4026	11.4827	11.8571	12.0159
UF_Ac_112769_m2	PEG003-C-220676-501	-2.1808	-4.53404	0.00428214	0.232084	14.3271	12.9066	14.4534	14.1773	11.2682	11.4573	11.9898	12.0148
UF_Ac_112772_m1	PEG003-C-221372-501_MINUS	1.79935	3.48063	6.77982e-05	0.0887995	11.8314	12.1154	12.0116	11.9136	13.6027	13.7277	13.6158	14.033
UF_Ac_112773_m2	PEG003-C-221372-501_MINUS	2.48081	5.5821	0.000803728	0.17328	8.72735	8.7128	8.62336	9.6643	11.4892	10.9984	10.237	11.9195
UF_Ac_112810_m1	PEG003-C-228662-501_MINUS	2.21804	4.65262	0.0278176	0.400058	7.06417	8.12615	7.01193	6.91038	10.0526	8.03196	8.201	10.6366
UF_Ac_112811_m2	PEG003-C-228662-501_MINUS	1.62392	3.08212	0.000366034	0.135213	6.64791	6.96505	6.94981	6.93329	8.2306	8.17377	8.53883	8.83938
UF_Ac_112823_m2	7.UF_CU.10757.C2	1.934	3.82114	0.0212127	0.363982	9.04185	9.16293	10.039	9.91057	10.968	10.264	10.7004	12.5313
UF_Ac_112838_m1	7.UF_CU.1180.C1	-1.21602	-2.32304	0.0141637	0.324982	11.2527	11.061	11.2794	11.212	9.55774	10.477	10.9535	9.63836
UF_Ac_112839_m2	7.UF_CU.1180.C1	-1.00182	-2.00253	0.00693788	0.277196	15.3081	15.173	15.0379	15.0429	13.726	14.574	14.5214	14.2423
UF_Ac_112842_m1	7.UF_CU.13272.C1	2.436	5.41141	0.00929715	0.294971	12.1233	11.9725	12.3236	12.3633	14.4839	13.5046	13.3688	15.8266
UF_Ac_112843_m2	7.UF_CU.13272.C1	4.04736	16.5339	0.00442603	0.233416	6.89016	7.18314	7.47196	7.30257	11.3724	9.3117	9.56077	12.794
UF_Ac_112870_m1	7.UF_CU.14850.C1_MINUS	2.14936	4.4363	0.00438906	0.232904	9.02297	8.98355	9.33062	9.54587	10.8537	10.6803	10.8324	12.2828
UF_Ac_112871_m2	7.UF_CU.14850.C1_MINUS	1.90827	3.75357	0.00252205	0.204376	8.67083	8.76229	8.95267	9.10859	10.3814	9.97133	10.6488	11.497
UF_Ac_112884_m1	7.UF_CU.1952.C2	-1.36515	-2.57603	0.00209476	0.197838	13.1356	13.0153	12.4249	12.5152	11.8415	11.0763	11.663	11.3144
UF_Ac_112885_m2	7.UF_CU.1952.C2	-1.28109	-2.43022	0.00468134	0.238899	14.3668	14.0688	13.4894	13.5254	13.0257	12.3169	12.697	12.5671
UF_Ac_112894_m1	7.UF_CU.2795.C2_MINUS	-2.46349	-5.5155	0.0130013	0.320352	14.4568	12.4737	12.5386	12.7227	9.96725	10.4812	10.9915	11.4672
UF_Ac_112895_m2	7.UF_CU.2795.C2_MINUS	-2.39339	-5.2539	0.0157578	0.33289	13.9423	11.9588	12.0375	12.2851	9.51557	9.92589	10.5355	11.1359
UF_Ac_112954_m1	7.UF_CU.5280.C1_MINUS	1.4493	2.73075	0.0157527	0.33289	7.36084	7.11146	6.97721	7.46046	7.92393	8.38877	8.79871	9.52136
UF_Ac_112956_m1	7.UF_CU.5334.C2	-1.22814	-2.34265	0.0439291	0.462559	12.8277	12.3469	12.5801	12.5199	11.4503	10.262	10.5645	12.1766
UF_Ac_112957_m2	7.UF_CU.5334.C2	-1.53267	-2.89321	0.0228114	0.37356	14.9973	13.7036	14.282	14.3915	12.7476	12.193	12.1072	13.542
UF_Ac_112982_m1	7.UF_CU.8883.C1_MINUS	-2.08733	-4.24962	0.0090841	0.291938	12.6855	11.2768	11.4561	11.3638	9.11231	10.5471	10.3273	9.56073
UF_Ac_112988_m1	7.UF_CU.9431.C3	-1.38695	-2.61525	0.0346269	0.430862	11.0247	11.1385	11.1741	10.9287	9.36749	10.6236	10.9158	8.91649
UF_Ac_112989_m2	7.UF_CU.9431.C3	-1.36807	-2.58126	0.0452834	0.468154	11.4886	11.5414	11.5659	11.3031	9.82334	11.1862	11.3564	9.26572
UF_Ac_112998_m1	C2N022-F-012961-501_MINUS	1.35146	2.55171	0.0108071	0.304282	15.245	14.3942	14.4446	14.402	16.4762	15.4305	15.6114	16.1197
UF_Ac_112999_m2	C2N022-F-012961-501_MINUS	1.18824	2.27874	0.016287	0.336768	16.4869	15.6022	15.629	15.8316	17.4758	16.6691	16.5414	17.303
UF_Ac_113090_m1	MCCN20-F-099260-501	-3.28648	-9.75729	0.00121903	0.189119	11.2195	9.75303	9.11604	9.31755	6.75133	6.78247	6.74424	6.8152
UF_Ac_113091_m2	MCCN20-F-099260-501	-3.72469	-13.2203	0.00100564	0.182219	11.7679	10.2665	9.54087	9.56197	6.79033	6.83839	6.85233	6.77606
UF_Ac_113113_m2	PEG002-C-000108-301_MINUS	-1.23483	-2.35353	0.035082	0.43117	9.35608	10.2752	10.1431	9.31369	8.44507	8.80539	9.84757	7.88366
UF_Ac_113170_a1	7.UF_CU.10135.C1	2.78787	6.9061	0.0291875	0.406694	8.77534	10.1722	12.217	12.2259	13.813	13.206	13.4313	12.401
UF_Ac_113197_a1	7.UF_CU.10792.C1	-1.16424	-2.24116	0.000762671	0.172619	11.2631	11.1418	10.9366	10.8785	9.95117	10.3029	10.0175	9.70838
UF_Ac_113242_a1	7.UF_CU.12010.C1	1.1326	2.19254	0.0133449	0.324058	8.7215	8.9026	8.51289	8.36594	9.71504	9.54207	9.11983	10.4153
UF_Ac_113246_a1	7.UF_CU.12152.C1	-1.70199	-3.2535	0.0318649	0.418419	10.5578	11.0911	9.02197	8.69876	8.44928	8.56524	8.47881	8.43206
UF_Ac_113274_a1	7.UF_CU.13066.C1	-1.2747	-2.41948	0.00845485	0.284	16.661	17.1826	16.3493	16.3878	15.446	15.4808	16.3372	15.033
UF_Ac_113323_a1	7.UF_CU.15350.C1	-1.11901	-2.17198	0.00116445	0.189119	9.51092	9.82852	9.61034	9.53607	8.21988	8.5572	8.80096	8.65666
UF_Ac_113376_a1	7.UF_CU.2548.C1	-1.12435	-2.18003	0.00614036	0.266072	11.6138	11.222	10.7731	10.7994	9.96458	10.3353	10.3987	9.91749
UF_Ac_113381_a1	7.UF_CU.2658.C1	1.11704	2.16901	0.0068867	0.277196	6.94957	7.53991	7.17557	7.34744	7.91189	8.42537	8.72563	8.61472
UF_Ac_113390_a1	7.UF_CU.2799.C2	1.01202	2.01673	0.0170424	0.340601	11.0455	11.4383	11.2868	11.4514	11.8322	12.9493	12.7831	12.1904
UF_Ac_113420_a1	7.UF_CU.3.C1955	-1.10639	-2.15306	0.0267288	0.39527	9.67979	9.12873	9.28894	9.00529	7.49871	8.41913	9.01464	8.42088
UF_Ac_113443_a1	7.UF_CU.3.C4000	2.5795	5.97731	0.010057	0.298099	7.67318	8.48108	9.09479	8.98219	11.4522	9.69153	9.71241	11.7771
UF_Ac_113463_a1	7.UF_CU.3.C790_MINUS	-1.22727	-2.34124	0.00170858	0.193576	10.8752	11.0359	11.3911	11.458	9.91657	9.75211	9.46792	10.1272
UF_Ac_113470_a1	7.UF_CU.3.CB167	1.16947	2.24929	0.0116998	0.308851	8.97909	8.6746	8.93894	9.8373	10.7258	10.4923	9.50442	9.82604
UF_Ac_113492_a1	7.UF_CU.3447.C1	1.25031	2.37892	0.0133356	0.324058	12.8101	12.2837	12.2122	12.388	14.3601	13.3113	13.0756	13.5913
UF_Ac_113502_a1	7.UF_CU.3654.C1	3.76593	13.6038	0.00399407	0.22736	6.85786	6.93085	7.29011	7.21322	12.0792	9.10394	9.07289	11.1705
UF_Ac_113508_a1	7.UF_CU.3875.C1	1.14554	2.21229	0.013434	0.324649	8.23582	7.64729	7.91669	7.92148	8.53176	9.1793	9.05812	9.58834
UF_Ac_113521_a1	7.UF_CU.4148.C1	1.6067	3.04555	0.0325818	0.422319	13.188	15.1949	13.3556	13.5101	15.5354	15.3558	15.4274	15.7088
UF_Ac_113537_a1	7.UF_CU.4474.C1	2.29822	4.9185	0.00607002	0.266072	13.5825	14.9183	13.2714	13.1799	15.8162	15.95	16.0768	16.7915
UF_Ac_113560_a1	7.UF_CU.4929.C1	-1.41734	-2.67093	0.0324584	0.422121	15.9801	15.7365	15.2672	15.3845	13.4091	14.1788	14.1316	15.2261
UF_Ac_113583_a1	7.UF_CU.5403.C1	-1.59401	-3.01886	0.0406111	0.450624	9.39195	10.1902	10.747	10.7574	8.13654	9.70426	9.49808	7.81463
UF_Ac_113611_a1	7.UF_CU.5918.C1	1.05203	2.07344	0.0184826	0.350205	7.27134	7.71038	7.29275	7.67307	8.51309	9.10991	9.1209	7.99221
UF_Ac_113645_a1	7.UF_CU.6768.C4	-1.03022	-2.04233	0.00260659	0.204376	11.7745	12.3731	11.8069	11.8709	11.0572	10.6646	11.0247	10.994
UF_Ac_113650_a1	7.UF_CU.686.C1	1.58027	2.99026	0.0140172	0.324822	8.9971	10.6451	10.0068	9.80583	11.7141	11.3196	11.2854	11.2728
UF_Ac_113660_a1	7.UF_CU.7024.C1	-4.41228	-21.2925	0.0423408	0.45906	14.8052	12.2579	16.2328	16.3801	7.68076	9.63652	9.57487	12.8463
UF_Ac_113673_a1	7.UF_CU.7338.C1	2.23783	4.71688	0.00642306	0.271108	14.919	14.3113	13.707	13.862	16.2347	17.6779	17.3945	15.9574
UF_Ac_113680_a1	7.UF_CU.7614.C1	4.32632	20.061	0.00478703	0.241174	12.3255	10.4192	10.0882	10.1442	14.8351	13.9692	14.3083	16.866
UF_Ac_113682_a1	7.UF_CU.7639.C2	1.71114	3.2742	0.0291456	0.406694	11.5907	12.7986	13.5624	13.5532	14.524	13.6743	13.7852	14.8267
UF_Ac_113726_a1	7.UF_CU.8932.C1	-1.30146	-2.46478	0.00505262	0.246682	11.3644	11.9824	11.3708	11.3674	9.80504	10.4576	10.444	10.5557
UF_Ac_113737_a1	7.UF_CU.9353.C1	1.13853	2.20157	0.0110234	0.307396	7.08648	7.63294	7.15795	7.07426	8.41738	8.0727	7.7996	8.89758
UF_Ac_113739_a1	7.UF_CU.9408.C1	1.08566	2.12235	0.0168878	0.338495	7.68469	7.58501	7.32416	7.36763	8.59736	8.07725	8.03229	9.22045
UF_Ac_113742_a1	7.UF_CU.9446.C1	-1.37706	-2.59739	0.013871	0.324822	10.6819	9.90945	9.06909	9.4144	8.42757	8.78796	8.20978	8.77549
UF_Ac_113801_a1	CNSN01-C-008385-501	-1.26388	-2.4014	0.035986	0.433869	9.94325	8.38713	8.7602	8.86462	7.54616	7.39893	7.76604	8.22252
UF_Ac_113869_a1	CNSN01-F-011290-501	-1.22502	-2.33759	0.0181604	0.347632	14.6692	14.5729	14.7633	14.8083	12.9804	14.2628	14.245	13.1184
UF_Ac_113877_a1	CNSN01-F-029913-501	1.37375	2.59144	0.0346515	0.430942	7.73196	7.53021	7.51528	7.48174	8.63338	8.53793	7.89594	10.0316
UF_Ac_113929_a1	CNSN01-F-049161-501	1.98234	3.95134	0.000606062	0.170117	9.15713	8.7837	9.16818	9.11368	10.4661	11.3778	11.0435	11.352
UF_Ac_113934_a1	CNSN01-F-050245-501	1.28303	2.4335	0.00305212	0.212607	7.13843	7.49563	7.22619	7.33182	8.69426	8.45291	7.77016	8.95637
UF_Ac_113935_a1	CNSN01-F-050486-501	1.7026	3.25487	0.0124214	0.314061	7.27117	6.92385	7.0545	7.03853	8.4719	8.24945	7.94243	9.7815
UF_Ac_113948_a1	CNSN01-F-056283-501	1.24219	2.36558	0.00295045	0.211529	11.2985	10.7567	10.4749	10.4558	12.0735	12.0404	11.8404	12.2332
UF_Ac_113968_a1	CNSN01-F-062903-501	2.20652	4.61561	0.0391326	0.44544	9.09606	9.25223	8.19185	7.91835	11.096	9.36012	9.61894	12.4374
UF_Ac_114079_a1	CNSN01-F-096481-501	-2.02168	-4.06056	0.00181155	0.194046	13.5708	13.9755	13.6235	13.4818	12.4016	11.0189	11.3715	11.4372
UF_Ac_114142_a1	MCCN20-F-099483-501	1.13274	2.19275	0.0211459	0.363982	10.0701	10.5737	10.5781	10.5951	11.0524	12.2675	12.1886	11.3482
UF_Ac_114149_a1	MCCN20-F-112849-501	-1.08806	-2.12588	0.000266519	0.135213	11.883	12.1294	12.1455	12.0277	10.9503	11.051	11.0972	10.8104
UF_Ac_114162_a1	PEG001-C-002980-301_MINUS	-1.63659	-3.10929	0.037178	0.438633	11.5182	11.2499	10.275	9.15836	8.98015	9.06808	10.7858	8.66788
UF_Ac_114202_a1	PEG002-C-105075-501	-2.10451	-4.30052	0.000748887	0.172619	10.9498	11.086	10.4255	10.2079	8.24683	9.02958	9.11573	8.71944
UF_Ac_114234_a1	PEG003-C-035541-501	1.65455	3.14826	0.00515112	0.247536	7.42057	7.18769	7.29443	6.73641	8.56462	8.53198	8.24689	9.6333
UF_Ac_114253_a1	PEG003-C-207642-502	-1.3394	-2.53047	0.0491956	0.478844	10.8009	11.7139	10.8474	10.7113	10.595	9.80388	9.92625	8.81591
UF_Ac_114294_a1	PEG003-C-230027-501	-1.07301	-2.10381	0.0100587	0.298099	12.6182	13.1558	12.6561	12.7251	11.4418	12.0875	12.3982	11.5609
UF_Ac_114299_a1	7.UF_CU.10042.C1	2.89994	7.46397	0.001728	0.19392	12.5842	12.5153	12.2269	12.1834	15.9284	14.249	14.1989	15.8521
UF_Ac_114309_a1	7.UF_CU.1026.C1	-1.29982	-2.46198	0.00851339	0.285132	11.2094	11.9265	11.247	11.1929	10.1045	10.5258	10.7393	9.71931
UF_Ac_114313_a1	7.UF_CU.10333.C1	-1.19064	-2.28254	0.0112494	0.307964	11.7587	11.2926	10.8367	10.8637	10.0516	10.7723	10.2902	9.74678
UF_Ac_114356_a1	7.UF_CU.11333.C1	1.39459	2.62914	0.00835711	0.283914	7.48254	7.39365	7.15424	7.8221	9.27327	8.35911	7.82161	9.18449
UF_Ac_114374_a1	7.UF_CU.11622.C1	-1.29682	-2.45686	0.0167531	0.338495	8.35521	9.3336	9.51492	9.33861	7.74712	8.26533	8.07752	7.30657
UF_Ac_114387_a1	7.UF_CU.11825.C1	-1.19442	-2.28853	0.0333732	0.42643	9.06174	7.54977	8.09183	8.16595	6.84269	6.82554	7.00959	7.39687
UF_Ac_114460_a1	7.UF_CU.14979.C1	-1.02263	-2.03162	0.0359683	0.433869	11.4339	11.9983	12.5154	12.2967	11.3067	10.9801	11.2811	10.333
UF_Ac_114467_a1	7.UF_CU.15313.C1	-1.5083	-2.84475	0.0461606	0.469077	9.53522	9.54046	8.62989	9.15543	6.93683	8.99107	9.08028	7.47092
UF_Ac_114468_a1	7.UF_CU.15427.C1	1.08852	2.12656	0.0190264	0.353663	7.52622	7.95658	7.45663	7.33972	8.19403	8.40697	8.88542	9.30631
UF_Ac_114471_a1	7.UF_CU.158.C1	1.69025	3.22713	0.00648546	0.271566	14.9786	15.3704	14.8327	14.8975	16.9439	16.0129	15.9371	17.366
UF_Ac_114490_a1	7.UF_CU.1719.C2	-1.2138	-2.31947	0.0207358	0.362747	9.76883	10.2235	10.1044	10.0922	8.56053	9.45036	9.73971	8.29366
UF_Ac_114502_a1	7.UF_CU.1966.C2	1.12019	2.17376	0.0114159	0.308256	14.5287	14.5698	14.0513	14.1295	15.4085	15.1559	15.0037	16.0611
UF_Ac_114506_a1	7.UF_CU.2015.C2	1.36714	2.57959	0.00977261	0.297055	7.35867	7.57323	7.45987	7.58674	9.04583	8.14491	8.08072	9.39798
UF_Ac_114516_a1	7.UF_CU.2215.C1	-1.26167	-2.39773	0.00828808	0.283707	14.0694	13.6791	13.0087	13.1956	12.0907	12.7575	12.7124	12.2399
UF_Ac_114571_a1	7.UF_CU.3.C1813	3.64298	12.4924	0.0185235	0.350205	6.80458	6.88436	7.08693	6.96038	12.8853	10.0838	10.2151	8.60684
UF_Ac_114591_a1	7.UF_CU.3.C3369	1.4354	2.70457	0.0215187	0.365787	12.2624	12.5183	13.3855	13.4664	14.711	13.5167	13.4531	14.317
UF_Ac_114645_a1	7.UF_CU.3144.C1	1.03133	2.04391	0.0292513	0.406694	10.4044	11.0494	9.73733	9.85908	11.2002	11.8481	11.5654	11.439
UF_Ac_114668_a1	7.UF_CU.3642.C1	1.68976	3.22603	0.0370839	0.438179	9.53363	9.13652	8.55906	8.5591	10.35	9.88397	9.97167	12.0207
UF_Ac_114671_a1	7.UF_CU.3705.C1	-2.19948	-4.59315	0.025358	0.38968	17.3352	17.8237	17.7022	17.6269	14.215	15.0578	15.0737	16.9443
UF_Ac_114708_a1	7.UF_CU.4234.C1	-1.72434	-3.30428	0.046795	0.47095	10.9054	10.4049	8.85262	8.93786	8.08936	9.36135	9.15285	7.68611
UF_Ac_114721_a1	7.UF_CU.4528.C1	1.40029	2.63955	0.0157916	0.33289	9.08937	10.4308	9.74752	9.73263	11.2113	10.7373	10.7086	11.5269
UF_Ac_114737_a1	7.UF_CU.4800.C1	1.23049	2.34647	0.0105499	0.303168	11.5989	11.0119	11.3066	11.9836	12.6413	11.9344	12.3679	13.1549
UF_Ac_114754_a1	7.UF_CU.5184.C1	-2.38583	-5.22644	0.00127844	0.189342	15.553	15.7524	15.3225	15.3625	12.7935	14.0664	13.9262	12.7006
UF_Ac_114763_a1	7.UF_CU.5453.C1	1.56573	2.96026	0.00775754	0.280947	10.6578	11.5052	12.2955	11.8892	12.9099	13.0823	13.1962	12.9033
UF_Ac_114770_a1	7.UF_CU.5610.C1	-1.24392	-2.36841	0.00985934	0.297118	11.0888	10.7222	9.93048	10.0145	9.10256	9.43318	9.42349	9.52077
UF_Ac_114836_a1	7.UF_CU.6835.C3	1.18477	2.27327	0.000234823	0.131999	13.3464	13.3413	13.3062	13.4295	14.7215	14.6631	13.9627	14.5754
UF_Ac_114854_a1	7.UF_CU.7296.C1	1.26148	2.39741	0.0138796	0.324822	11.3042	12.2308	11.1959	11.3442	13.2278	12.6248	12.2365	12.9311
UF_Ac_114864_a1	7.UF_CU.7621.C1	-1.04875	-2.06874	0.025844	0.391529	10.0318	10.199	9.63595	9.57921	8.89072	8.25363	8.37161	9.4888
UF_Ac_114872_a1	7.UF_CU.8076.C1	1.28809	2.44205	0.00679952	0.277196	13.1574	13.8977	13.6794	13.6996	14.3933	14.9862	14.9821	15.2316
UF_Ac_114907_a1	7.UF_CU.9020.C1	1.47484	2.77952	0.020715	0.362747	9.18402	9.28881	9.26828	8.97527	10.3414	10.1542	9.84605	11.6776
UF_Ac_114944_a1	7.UF_CU.9525.C1	1.0651	2.09232	0.003883	0.22736	8.44283	8.68988	8.48181	8.32259	9.99776	9.3634	9.49395	9.30379
UF_Ac_114953_a1	7.UF_CU.9707.C1	-1.18416	-2.27232	0.00883418	0.288772	10.9311	10.1316	10.1641	9.99972	8.92092	9.15038	9.16861	9.51176
UF_Ac_114979_a1	BG0007-F-027523-501	-6.38323	-83.4723	0.00187011	0.194046	14.4059	15.8077	16.8657	16.5582	7.19562	10.8617	11.0295	9.63467
UF_Ac_115017_a1	CNSN01-C-010335-501	-1.44262	-2.71814	0.0327566	0.422722	9.78696	10.1824	10.1712	10.0106	8.1527	9.61344	9.76144	7.8922
UF_Ac_115030_a1	CNSN01-F-000179-501	1.52986	2.88757	0.00631447	0.268922	8.12414	7.59202	7.43404	7.67816	8.7632	9.27109	9.03918	9.94349
UF_Ac_115040_a1	CNSN01-F-002770-501	-2.00667	-4.01852	0.0158439	0.33289	11.7219	11.9195	12.825	12.9796	9.52128	9.71731	9.76769	11.26
UF_Ac_115043_a1	CNSN01-F-005391-501_MINUS	1.91343	3.76704	0.0223634	0.372654	7.76657	7.85204	7.24212	7.26419	10.8425	8.78065	8.63607	9.06116
UF_Ac_115054_a1	CNSN01-F-012215-501	-1.93457	-3.82265	0.0134521	0.324649	12.718	12.4882	11.0073	10.9038	10.3699	9.60919	9.63368	10.3667
UF_Ac_115057_a1	CNSN01-F-022354-501	-1.12757	-2.18491	0.0494978	0.478978	8.88161	9.60245	9.147	9.08294	7.83016	8.74476	9.16907	7.42924
UF_Ac_115084_a1	CNSN01-F-041983-501	1.34646	2.54287	0.0390125	0.445389	14.7675	15.8001	15.6318	15.6249	16.1917	16.3558	16.4039	17.6637
UF_Ac_115209_a1	CNSN01-F-087898-501	1.35617	2.56005	0.00130338	0.189342	9.0284	9.54788	9.2586	9.40575	10.8369	10.3064	10.2991	10.8373
UF_Ac_115239_a1	CNSN01-F-103570-501	1.34785	2.54532	0.00767674	0.280947	11.2395	11.0074	10.9512	11.1213	11.7373	12.7964	12.8177	12.7823
UF_Ac_115276_a1	MCC014-F-028303-501	-1.13585	-2.19748	0.0377837	0.440844	9.14171	7.78618	8.29897	8.18975	7.14141	7.68432	7.75785	6.9022
UF_Ac_115291_a1	MCCN20-F-098077-501	-1.48194	-2.79325	0.0130435	0.321057	10.7634	10.414	10.7868	11.0338	9.95802	9.44025	9.00461	8.46142
UF_Ac_115301_a1	MCCN20-F-112862-501	-1.25903	-2.39334	0.000218562	0.126406	8.67265	8.7359	8.62348	8.39881	7.20136	7.41387	7.75217	7.35823
UF_Ac_115340_a1	PEG002-C-010852-301_MINUS	1.4218	2.67919	0.0107986	0.304282	13.5692	12.9874	13.1761	13.1949	14.2757	14.2525	14.3559	15.4276
UF_Ac_115358_a1	PEG003-C-031955-501	-2.09232	-4.26433	0.037208	0.438769	9.11997	11.9792	11.91	9.33819	8.60208	8.47465	9.28732	7.96324
UF_Ac_115422_a1	7.UF_CU.10181.C1	1.69188	3.23078	0.00260251	0.204376	10.9426	11.5103	12.0026	11.9165	12.8835	12.9773	13.1517	13.5402
UF_Ac_115477_a1	7.UF_CU.11852.C1	-1.1067	-2.15353	0.0157081	0.332695	13.9076	14.3156	13.9138	13.819	13.5577	12.7582	12.6251	12.52
UF_Ac_115494_a1	7.UF_CU.12340.C1	-1.24115	-2.36386	0.0083997	0.284	11.9236	12.2566	11.8809	11.8646	10.9125	11.1841	11.2975	10.1764
UF_Ac_115496_a1	7.UF_CU.1246.C1	-2.11446	-4.33029	0.00576108	0.258086	15.1213	15.7834	14.8775	15.1794	13.3194	13.3633	14.5701	12.3036
UF_Ac_115539_a1	7.UF_CU.1401.C1	-1.14203	-2.20692	0.0207637	0.362747	12.9388	13.6422	13.5186	13.4288	11.5471	12.2793	12.8045	12.5395
UF_Ac_115553_a1	7.UF_CU.14672.C1	-1.31027	-2.47989	0.00244852	0.202937	8.93454	9.43041	9.72513	9.51852	7.83495	8.29846	8.39193	7.87581
UF_Ac_115574_a1	7.UF_CU.1551.C2	-1.52743	-2.88271	0.0206452	0.361849	11.366	10.7631	10.9217	10.8518	8.77441	8.96614	9.46217	10.445
UF_Ac_115612_a1	7.UF_CU.1761.C2	1.13837	2.20132	0.011117	0.307499	11.3567	12.0769	11.1003	11.4046	12.9686	12.6781	11.9201	12.8335
UF_Ac_115631_a1	7.UF_CU.2090.C1	1.51526	2.8585	0.0280983	0.402626	10.1982	9.87151	9.6947	9.77461	10.377	11.8615	11.5628	12.261
UF_Ac_115644_a1	7.UF_CU.2475.C2	1.0376	2.05281	0.00833353	0.283914	9.09815	9.95139	9.71039	9.62109	10.6567	10.8902	10.6688	10.3919
UF_Ac_115661_a1	7.UF_CU.2841.C1	1.53852	2.90496	6.83593e-05	0.0887995	11.3596	11.1904	11.4139	11.2876	12.7322	12.7712	12.6765	13.0602
UF_Ac_115672_a1	7.UF_CU.3.C1030	1.02789	2.03905	0.00173796	0.194046	12.5903	13.0286	13.0212	13.1669	13.9224	14.2686	13.8894	13.7952
UF_Ac_115689_a1	7.UF_CU.3.C1974	-2.71234	-6.55384	0.00258573	0.204376	13.7928	13.9553	14.4255	14.389	12.3207	10.5303	10.3082	11.2784
UF_Ac_115703_a1	7.UF_CU.3.C2843	4.62675	24.7054	0.0416789	0.455009	9.36644	9.32545	15.2644	15.2472	15.3002	16.4948	16.4112	16.0747
UF_Ac_115731_a1	7.UF_CU.3.C538	1.53546	2.89881	0.008333	0.283914	11.9086	12.4949	13.3569	13.0322	13.9735	13.735	13.8205	14.4531
UF_Ac_115750_a1	7.UF_CU.3.CB326	-5.51978	-45.8796	0.00803867	0.2836	15.6165	12.4809	17.8485	17.7276	9.97424	9.81034	9.72542	9.58403
UF_Ac_115765_a1	7.UF_CU.3184.C2	1.02362	2.03301	0.0340279	0.428695	9.05569	9.48334	9.98049	9.95484	10.86	10.7822	10.8289	9.91202
UF_Ac_115798_a1	7.UF_CU.388.C5	-1.39668	-2.63296	0.0454053	0.468154	12.0171	11.3196	11.4192	11.4401	9.70415	11.4211	11.2443	9.53941
UF_Ac_115808_a1	7.UF_CU.4067.C1	-1.78822	-3.45389	0.0162987	0.336768	10.5041	10.6946	10.5071	10.6324	8.20384	10.03	9.91445	8.22773
UF_Ac_115830_a1	7.UF_CU.4573.C1	1.15217	2.22247	0.00430419	0.232084	8.1334	8.39326	9.00469	8.74356	9.38309	9.77508	9.99072	9.59129
UF_Ac_115877_a1	7.UF_CU.5754.C1	-1.03344	-2.0469	0.00873321	0.288772	11.5021	11.4255	11.4625	11.3037	10.4575	10.8799	10.8232	9.90126
UF_Ac_115904_a1	7.UF_CU.624.C1	2.41862	5.34658	0.00287736	0.211529	6.47509	6.6174	6.7505	6.79159	10.0536	8.09925	8.55695	8.73764
UF_Ac_115913_a1	7.UF_CU.6510.C1	-1.46858	-2.7675	0.0114453	0.308256	12.6609	12.5249	12.1967	12.4189	10.6929	12.07	11.6759	10.5219
UF_Ac_115949_a1	7.UF_CU.7447.C1	1.09414	2.13485	0.00178784	0.194046	11.259	11.3167	10.9806	11.171	12.4058	12.6437	12.4882	11.9621
UF_Ac_115951_a1	7.UF_CU.7526.C1	-1.22388	-2.33574	0.00281888	0.209669	9.07247	9.63914	9.7609	9.72365	7.98278	8.54464	8.32017	8.36708
UF_Ac_115969_a1	7.UF_CU.7961.C1	-4.23944	-18.8886	0.000161325	0.109143	10.2913	12.0459	11.0956	11.1242	6.81916	6.84397	6.93741	7.01894
UF_Ac_115977_a1	7.UF_CU.8431.C1	-1.22804	-2.34249	0.000544951	0.169235	12.0069	12.2165	12.1189	12.0649	11.1507	10.6868	11.0224	10.6259
UF_Ac_115984_a1	7.UF_CU.8582.C1	-1.48638	-2.80185	0.0241357	0.382578	10.2964	9.05803	9.20059	9.30249	7.92869	8.48059	9.03833	7.45864
UF_Ac_116021_a1	7.UF_CU.9373.C1	-1.23348	-2.35134	0.0301431	0.409172	10.6176	10.7144	10.2054	10.3751	9.0434	10.2642	10.131	8.68074
UF_Ac_116031_a1	7.UF_CU.9492.C1_MINUS	-1.07043	-2.10006	0.0262679	0.39414	16.1272	16.8325	16.1336	16.076	15.492	15.5354	15.8442	14.6715
UF_Ac_116037_a1	7.UF_CU.9551.C1	-1.07314	-2.10401	0.000325058	0.135213	11.9828	12.1833	12.0261	12.1055	11.196	10.648	11.1249	10.93
UF_Ac_116060_a1	AXON26-F-038617-501	1.39978	2.63861	0.00429191	0.232084	8.43795	9.22187	9.15852	9.23655	10.5175	9.91928	9.99891	10.58
UF_Ac_116097_a1	CNSN01-C-010266-501	1.35426	2.55667	0.00704524	0.279076	7.96858	8.51553	8.55085	8.47091	9.08487	9.9321	9.88246	10.0656
UF_Ac_116140_a1	CNSN01-F-012171-501	-1.78782	-3.45293	0.0342142	0.429109	10.2895	9.92299	9.39109	9.39425	7.5662	7.28355	7.23313	9.4172
UF_Ac_116164_a1	CNSN01-F-035291-501	-1.38186	-2.60604	0.0107858	0.304282	17.9117	17.7539	17.813	17.7718	16.9798	16.7483	16.6062	15.6554
UF_Ac_116191_a1	CNSN01-F-050703-501	2.65058	6.27919	0.0341945	0.429089	11.2003	10.0868	10.004	15.3614	15.2953	15.0321	10.2175	14.0014
UF_Ac_116222_a1	CNSN01-F-065564-501	3.19931	9.1852	3.19715e-06	0.0306711	12.2603	11.8442	11.3581	12.1657	15.1623	15.1693	15.1557	15.1396
UF_Ac_116266_a1	CNSN01-F-081883-501	-1.00223	-2.00309	0.011643	0.308681	8.31397	8.35032	7.82097	7.62708	6.93057	7.66866	7.41577	6.90883
UF_Ac_116307_a1	CNSN01-F-102338-501	-1.12506	-2.18111	0.00376415	0.224361	8.14494	8.46715	8.05102	8.09878	6.85486	7.63409	7.42294	6.92844
UF_Ac_116318_a1	CNSN01-F-106464-501	1.69365	3.23474	0.0121694	0.312409	9.04274	9.20349	9.24756	9.51866	11.1199	10.17	9.70868	11.651
UF_Ac_116322_a1	CNSN01-F-107469-501	-2.71849	-6.58185	0.00345247	0.222197	11.4438	11.3653	12.4309	12.4376	9.97935	8.89657	8.91034	8.20496
UF_Ac_116329_a1	CNSN01-F-109909-501	1.75256	3.36955	0.00816673	0.283707	8.12098	8.17287	8.71046	8.70383	9.6132	9.69997	9.63948	10.9757
UF_Ac_116336_a1	CNSN27-F-040332-501_MINUS	-1.23007	-2.34579	0.024746	0.38665	9.39506	8.63892	8.49048	8.18162	6.93016	7.90026	7.99092	7.80406
UF_Ac_116417_a1	PEG002-C-101262-501	-1.59807	-3.02738	0.00828089	0.283707	11.5663	11.9899	12.7732	12.6812	9.93931	10.9073	10.7454	10.7236
UF_Ac_116428_a1	PEG002-C-107377-501_MINUS	-1.13381	-2.19438	0.00915114	0.29322	8.25031	8.45858	8.02135	7.72314	6.95311	7.48811	7.62212	6.67147
UF_Ac_116446_a1	PEG003-C-032340-501	-1.19161	-2.28407	0.0359213	0.433869	13.1455	13.693	13.5193	13.4766	11.4412	12.7525	13.281	12.3037
UF_Ac_116449_a1	PEG003-C-032832-501	4.59747	24.209	0.0178295	0.344641	9.19639	8.42275	8.2736	8.50452	13.3449	10.4598	10.6467	15.9024
UF_Ac_116524_a1	7.UF_CU.10437.C1	1.26009	2.3951	0.0155337	0.331671	7.98864	8.17449	7.90785	7.7174	9.03652	8.8836	8.54046	10.0075
UF_Ac_116538_a1	7.UF_CU.10769.C1	1.02864	2.0401	0.00367534	0.224177	9.31466	9.00813	9.18353	9.45787	10.1916	10.6237	10.5772	9.93737
UF_Ac_116553_a1	7.UF_CU.10990.C2	-2.08985	-4.25702	0.00842282	0.284	14.6818	14.3111	12.6445	13.1774	12.3255	11.53	11.8212	11.6332
UF_Ac_116583_a1	7.UF_CU.11807.C1	1.63676	3.10966	0.0284782	0.40267	7.27006	7.48061	7.64851	7.85388	8.83692	10.4584	10.1662	8.26295
UF_Ac_116595_a1	7.UF_CU.12138.C1	-1.9372	-3.82961	0.0306817	0.412088	11.3935	11.8861	11.9669	11.7641	9.65253	11.0473	11.1966	8.55895
UF_Ac_116615_a1	7.UF_CU.12849.C1	2.86174	7.26892	0.00104717	0.182481	13.8722	14.1394	15.0991	15.111	16.5854	17.702	17.7022	17.4145
UF_Ac_116642_a1	7.UF_CU.14074.C1	-2.06217	-4.17615	0.0260615	0.39265	13.4695	15.2606	14.3343	14.3509	12.4919	12.7373	13.618	11.2167
UF_Ac_116677_a1	7.UF_CU.15421.C1	-1.70601	-3.26258	0.0183736	0.350102	9.66052	9.50509	9.57606	9.3118	7.4861	9.21253	8.69308	7.0526
UF_Ac_116689_a1	7.UF_CU.15893.C1	-1.1027	-2.14757	0.00933214	0.294978	9.10083	8.26906	8.37098	8.15687	7.68613	7.328	7.36661	7.29226
UF_Ac_116710_a1	7.UF_CU.1879.C3	1.7959	3.47232	0.0236445	0.378652	8.22826	8.79748	8.89388	9.07376	11.0921	9.0042	9.47739	11.0643
UF_Ac_116723_a1	7.UF_CU.2082.C1	1.04409	2.06207	0.0138164	0.324822	13.2001	13.3172	14.258	13.9978	14.7693	14.1867	14.5011	14.6643
UF_Ac_116746_a1	7.UF_CU.2491.C1	-1.3549	-2.5578	0.00698019	0.277788	9.81231	10.091	10.133	10.0652	8.4519	9.09995	9.51689	8.17733
UF_Ac_116774_a1	7.UF_CU.2940.C1	-1.54466	-2.91734	0.0121801	0.312409	9.07332	8.90827	10.0028	9.94176	8.29006	7.71501	8.03487	7.15493
UF_Ac_116777_a1	7.UF_CU.2992.C1	-1.55308	-2.93444	0.0104734	0.30244	13.6386	13.1581	12.6141	12.6516	10.9427	12.4662	11.8007	11.6941
UF_Ac_116792_a1	7.UF_CU.3.C1857	-1.06438	-2.09127	0.0153048	0.328263	12.8579	12.2722	12.5437	12.4896	10.9079	11.7142	11.8097	11.7838
UF_Ac_116805_a1	7.UF_CU.3.C2522	-1.27224	-2.41536	0.0386112	0.442827	14.9525	16.1875	14.7184	15.3291	14.4774	14.1235	14.7635	13.4261
UF_Ac_116828_a1	7.UF_CU.3.C412	1.0431	2.06065	0.00403962	0.22736	7.45131	7.27727	7.59755	7.6164	8.463	8.112	8.17196	8.85988
UF_Ac_116866_a1	7.UF_CU.3138.C1	-1.23235	-2.3495	0.00189522	0.194046	9.05199	8.97798	8.96281	8.90755	7.52834	8.15772	8.25923	7.53128
UF_Ac_116912_a1	7.UF_CU.3924.C1	1.50101	2.83041	0.002801	0.209669	7.75877	8.64509	7.87912	7.71193	9.41695	9.62051	10.0138	9.46829
UF_Ac_116916_a1	7.UF_CU.3940.C2	1.1086	2.15636	0.0455134	0.468324	7.69259	8.18961	7.70486	7.99157	9.04436	8.43861	7.98296	9.80105
UF_Ac_116929_a1	7.UF_CU.4176.C2_MINUS	-4.12211	-17.4132	0.00391074	0.22736	13.2999	14.5325	13.463	13.4372	8.69652	9.49645	13.3538	8.79452
UF_Ac_116933_a1	7.UF_CU.4257.C2	1.73887	3.33774	0.039332	0.44544	6.91835	6.79607	8.1827	8.36944	9.454	7.88033	8.05802	9.78392
UF_Ac_116984_a1	7.UF_CU.5498.C1	1.88318	3.68888	0.00216131	0.197838	10.7528	10.9128	9.89601	10.0624	12.7972	12.1823	11.7381	12.537
UF_Ac_116985_a1	7.UF_CU.5576.C1	-1.22353	-2.33518	0.0128294	0.318985	8.74836	9.93904	9.63359	9.46955	8.34592	8.35479	8.18681	7.95165
UF_Ac_117017_a1	7.UF_CU.6237.C1	-1.00883	-2.01228	0.0418833	0.456189	14.8575	14.644	14.7564	14.6595	13.9057	14.2101	14.491	12.9268
UF_Ac_117022_a1	7.UF_CU.6342.C1	-1.22233	-2.33323	0.00693991	0.277196	9.90505	9.68532	9.78447	9.84943	9.19532	8.3916	8.05711	8.32066
UF_Ac_117034_a1	7.UF_CU.6553.C1	-1.74183	-3.34459	0.00314834	0.2159	10.9007	10.7134	10.7458	10.6723	8.74108	9.65889	9.89886	8.57777
UF_Ac_117055_a1	7.UF_CU.6949.C1_MINUS	-2.00463	-4.01287	0.00741145	0.279642	9.88639	8.57491	9.4391	9.33771	7.0889	7.7846	8.25312	6.72805
UF_Ac_117063_a1	7.UF_CU.7058.C3	1.76131	3.39006	0.0435583	0.461287	12.2386	12.9164	10.3507	10.514	13.9072	13.6545	13.7529	13.2604
UF_Ac_117090_a1	7.UF_CU.7910.C1	-1.92327	-3.79281	0.0144798	0.325778	16.2851	16.6069	15.9113	15.96	13.4077	15.4062	15.4283	14.2328
UF_Ac_117258_a1	CNSN01-F-007781-501	-1.76656	-3.40243	0.0181522	0.347632	11.8482	10.5642	10.477	10.598	9.51772	9.8041	9.65919	8.40085
UF_Ac_117263_a1	CNSN01-F-009848-501	2.2944	4.90549	0.00245648	0.202937	9.57264	10.539	11.1793	10.907	12.2618	12.7889	12.8183	12.9726
UF_Ac_117300_a1	CNSN01-F-045723-501	2.05872	4.16617	0.000368587	0.135213	7.53608	7.30483	7.32117	7.3022	9.67833	8.99404	8.81595	9.74543
UF_Ac_117335_a1	CNSN01-F-060713-501	-1.1361	-2.19786	0.001698	0.193547	9.10569	9.00718	8.48922	8.54579	7.91102	7.77723	7.58192	7.63148
UF_Ac_117364_a1	CNSN01-F-068077-501	-1.76399	-3.39636	0.0129694	0.320232	10.3527	11.0187	11.5763	11.9427	9.5444	9.41528	10.0589	8.55753
UF_Ac_117372_a1	CNSN01-F-070775-501	-1.41996	-2.67579	0.00512164	0.247536	10.9103	10.6107	10.5623	10.3064	9.14694	9.87811	9.75115	8.73387
UF_Ac_117400_a1	CNSN01-F-080523-501	-1.3797	-2.60215	0.0366093	0.436492	11.2015	11.4142	10.5764	10.6689	10.2198	10.2513	10.1624	8.67266
UF_Ac_117427_a1	CNSN01-F-091214-501	1.27073	2.41284	0.0194429	0.355306	7.24016	7.1841	7.24613	7.02609	8.95692	7.82419	7.37322	8.81694
UF_Ac_117484_a1	MCC014-F-028634-501	1.03969	2.05578	0.00351495	0.222197	12.0739	12.7595	12.7369	12.5989	13.5707	13.8501	13.3397	13.4547
UF_Ac_117507_a1	MCCN20-F-111609-501	-2.11374	-4.32811	0.0196536	0.356464	10.1688	8.14123	9.52568	9.43447	6.71653	6.66771	6.78218	8.00741
UF_Ac_117513_a1	MCCN24-F-014252-501	1.62869	3.09232	0.00183944	0.194046	8.92526	8.6964	8.74677	8.74784	10.5678	9.8443	9.81985	10.8552
UF_Ac_117531_a1	PEG001-C-007815-301_MINUS	2.0873	4.24953	7.12526e-05	0.0887995	7.02314	7.62627	7.24579	6.99269	9.34939	9.25947	9.25076	9.42606
UF_Ac_117538_a1	PEG002-C-002971-501	4.14926	17.744	1.27277e-06	0.0301379	8.25417	7.93159	7.82171	7.74416	11.9409	12.2371	12.1256	12.2942
UF_Ac_117542_a1	PEG002-C-010805-301_MINUS	-1.28337	-2.43406	0.0256503	0.391349	15.7282	15.9134	15.9327	16.1126	14.7009	15.1863	15.5272	13.7564
UF_Ac_117554_a1	PEG002-C-105548-501	-1.15622	-2.22872	0.0479113	0.473156	10.2877	9.42742	9.50561	9.3933	9.26467	7.74232	7.84192	8.63909
UF_Ac_117556_a1	PEG002-C-106690-501	-1.02701	-2.03779	0.0127198	0.31797	12.3739	11.6994	11.3643	11.3702	10.6957	10.7488	11.1257	10.7264
UF_Ac_117593_a1	PEG003-C-204201-501	-1.25629	-2.3888	0.0284509	0.40267	13.4884	14.0289	13.7424	13.5785	11.6211	12.4107	12.8727	13.146
UF_Ac_117606_a1	PEG003-C-220142-501	-1.05892	-2.08337	0.00181747	0.194046	10.8663	11.1169	11.1202	10.9307	10.0484	10.0398	10.3137	9.60673
UF_Ac_117617_a1	PEG003-C-225902-501	5.09051	34.0719	0.000204743	0.124311	7.71158	8.01231	7.67426	7.72612	13.8613	11.7875	11.5924	13.1444
UF_Ac_117629_a1	7.UF_CU.10009.C1	-1.08246	-2.11765	0.00156677	0.193085	10.3814	10.5739	10.3769	10.5017	9.30643	9.53304	9.90382	9.1223
UF_Ac_117633_a1	7.UF_CU.10076.C1	1.11512	2.16613	0.0316262	0.416738	12.5202	11.9049	11.8755	11.9958	12.544	14.101	13.6437	13.2897
UF_Ac_117639_a1	7.UF_CU.10415.C1	-1.47013	-2.77046	0.00856092	0.285661	11.3831	11.1234	10.7035	10.5141	9.15278	10.1425	10.3263	9.3177
UF_Ac_117662_a1	7.UF_CU.1115.C1	-1.16966	-2.24959	0.0392104	0.44544	10.7339	10.045	9.83586	9.54224	8.50309	9.52071	9.9407	8.72518
UF_Ac_117670_a1	7.UF_CU.11390.C1_MINUS	-1.04656	-2.0656	0.0276737	0.399564	9.79743	9.77533	9.49989	9.5162	7.96681	9.0723	9.4744	8.70096
UF_Ac_117686_a1	7.UF_CU.11963.C1_MINUS	1.13099	2.19008	0.00946943	0.296088	9.60756	10.2147	10.2383	10.3573	10.7465	11.2769	11.2158	11.5201
UF_Ac_117700_a1	7.UF_CU.12462.C1	1.54993	2.92803	0.00827558	0.283707	7.41729	7.19172	7.85831	7.84236	8.6026	9.95436	9.63094	8.7139
UF_Ac_117704_a1	7.UF_CU.12527.C1	2.14718	4.4296	0.00357632	0.222197	10.3424	11.1067	10.3643	10.2728	13.5453	12.2881	12.0395	12.5
UF_Ac_117732_a1	7.UF_CU.13303.C1	1.16881	2.24826	0.00508786	0.246876	14.5764	14.3909	14.8182	14.5865	15.6102	15.1342	15.547	16.2252
UF_Ac_117764_a1	7.UF_CU.14690.C1	1.18747	2.27754	0.0387107	0.443612	9.27796	9.357	9.41547	9.52313	10.7103	11.258	11.3715	9.64163
UF_Ac_117772_a1	7.UF_CU.15039.C1	-1.07527	-2.10711	0.0185315	0.350205	9.35524	10.2033	9.02196	9.07754	8.39363	8.43372	8.26008	8.64195
UF_Ac_117812_a1	7.UF_CU.1719.C1	-1.83556	-3.56909	0.0325193	0.422319	12.019	13.0354	10.9944	11.1363	11.068	10.2529	9.83911	9.49899
UF_Ac_117819_a1	7.UF_CU.1878.C1	1.19743	2.2933	0.0204449	0.360905	10.8197	11.7416	12.1316	11.9698	13.0582	12.7604	12.6687	12.4314
UF_Ac_117877_a1	7.UF_CU.2924.C1	-1.79822	-3.47791	0.026453	0.394179	13.6222	14.0472	13.9586	13.97	12.5208	12.8997	12.9824	10.7773
UF_Ac_117891_a1	7.UF_CU.3.C1309	1.35011	2.54932	0.00397122	0.22736	14.2603	13.7582	14.0764	14.2712	15.3639	16.0031	15.7844	14.9849
UF_Ac_117902_a1	7.UF_CU.3.C1812	-1.74526	-3.35256	0.00480145	0.2412	9.99205	10.1386	10.4106	10.3576	8.54307	7.65104	7.69056	9.06504
UF_Ac_117906_a1	7.UF_CU.3.C1968	1.37604	2.59554	0.012746	0.31797	8.07057	8.41625	8.46631	8.39561	9.35172	9.32198	9.09971	10.4833
UF_Ac_117916_a1	7.UF_CU.3.C2618_MINUS	2.55073	5.85931	0.00411312	0.22736	10.313	10.0239	10.4148	10.4322	12.5697	11.8284	12.0014	13.9279
UF_Ac_117926_a1	7.UF_CU.3.C345	1.1788	2.26388	0.0200023	0.358	11.3108	11.8037	11.9532	11.8463	13.433	12.4096	11.9829	12.9214
UF_Ac_117928_a1	7.UF_CU.3.C397	1.24425	2.36895	0.0110345	0.307396	10.95	10.458	10.5387	10.5535	11.8897	11.2531	11.402	12.4696
UF_Ac_117948_a1	7.UF_CU.3.CB240	-1.17402	-2.2564	0.0377656	0.440844	10.3214	10.4793	11.2507	11.3504	9.86914	8.79253	8.76035	9.93355
UF_Ac_117991_a1	7.UF_CU.3807.C1	1.04361	2.06138	0.0413793	0.453831	10.8512	10.9778	11.7779	11.3149	12.2857	12.7221	12.8115	11.4538
UF_Ac_118009_a1	7.UF_CU.4276.C1	-1.64349	-3.1242	0.000891508	0.179802	16.7088	15.9603	16.0088	15.9598	14.5306	14.7681	14.7708	14.4229
UF_Ac_118030_a1	7.UF_CU.4691.C1	1.36324	2.57263	0.00876328	0.288772	7.84655	7.77088	7.2599	7.10018	9.29387	8.35436	8.32089	9.25572
UF_Ac_118044_a1	7.UF_CU.4884.C1	1.13467	2.19569	0.0272631	0.39715	10.938	10.668	10.6326	10.4992	11.0436	12.1142	12.3935	12.2785
UF_Ac_118047_a1	7.UF_CU.4976.C1	-1.01297	-2.01806	0.00411915	0.22736	9.46512	9.18469	9.12196	9.05532	8.18866	8.43867	8.72848	7.9273
UF_Ac_118084_a1	7.UF_CU.5724.C1	-1.32921	-2.51265	0.00989952	0.297118	9.93856	10.2449	10.1007	9.81655	9.3868	8.06152	8.19494	8.6394
UF_Ac_118091_a1	7.UF_CU.5924.C1	3.32674	10.0334	3.88587e-06	0.0306711	8.26744	8.10115	8.07542	7.96419	11.2539	11.5042	11.2022	11.7616
UF_Ac_118097_a1	7.UF_CU.6077.C1	1.22434	2.33648	0.0363806	0.435629	11.997	11.6869	10.6009	10.6937	12.1394	13.2755	12.9714	12.7414
UF_Ac_118123_a1	7.UF_CU.6590.C2	2.37302	5.18023	6.34428e-05	0.0887995	7.38039	6.8155	6.89059	6.76047	9.21599	9.07541	9.55756	9.608
UF_Ac_118132_a1	7.UF_CU.6681.C1	-1.01558	-2.02171	0.00899682	0.291431	11.6247	11.5679	11.8408	11.8695	10.207	11.0561	11.1593	10.6862
UF_Ac_118164_a1	7.UF_CU.7172.C1_MINUS	-3.50473	-11.3509	0.0285177	0.40267	16.1722	17.4175	17.5354	17.4895	11.5993	13.2108	12.844	15.9612
UF_Ac_118186_a1	7.UF_CU.7639.C1	1.69105	3.22891	0.0190952	0.353798	9.13623	10.0996	11.0669	10.9638	11.7966	11.4057	11.4194	12.1151
UF_Ac_118353_a1	CNSN01-F-002445-501	-1.31599	-2.48973	0.00156094	0.193085	9.38127	9.21028	9.37167	9.31172	7.74747	8.23273	8.67557	7.78366
UF_Ac_118360_a1	CNSN01-F-004617-501_MINUS	-1.15834	-2.232	0.040531	0.449996	9.38064	9.92726	9.30645	8.93267	9.06271	8.18939	8.40426	7.59291
UF_Ac_118369_a1	CNSN01-F-008864-501	1.50351	2.83532	0.0392927	0.44544	9.22412	10.3716	11.0621	10.7633	11.9951	12.0628	12.1831	10.9009
[truncated: 129 more rows]

## Sheet: TableS2_RNA_Seq_Analysis
Microarray Probe	Microarray Probe Sequence	Matched RNA-Seq Sequence name	RNA-Seq sequence	Fold change (R15-Mature/ R1- Old)	Sequence desc.	Sequence length	Hit desc.	Hit ACC	E-Value	Similarity	Score	Alignment length	Positives
[truncated: 572 more rows]

[truncated: 3 more sheets: TableS3_GO_category IDs, TableS4_IPA_list_of_genes, TableS5_qPCR_primers]
